# Supplementary material for: NagZ modulates the virulence of E. cloacae by acting through the gene of unknown function, ECL_03795
Source: Virulence. 2024 Jun 24;15(1):2367652. doi: 10.1080/21505594.2024.2367652 (PMC11197897; doi:10.1080/21505594.2024.2367652)
Supplement: Supplemental Material [file KVIR_A_2367652_SM7196.zip]

Archive with 5 entries (5 files):
- Figure S1.docx
- Figure S2.docx
- Table S1.xls
- Table S2.xls
- Table S3.xls
