# Supplementary material for: NagZ modulates the virulence of E. cloacae by acting through the gene of unknown function, ECL_03795
Source: Virulence. 2024 Jun 24;15(1):2367652. doi: 10.1080/21505594.2024.2367652 (PMC11197897; doi:10.1080/21505594.2024.2367652)
Supplement: Supplemental Material [file KVIR_A_2367652_SM7196.zip › Table S1.xls]

## Sheet: Table S1 DEG GO enrichment
GO_accession	Description	Term_type	Over_represented_pValue	Corrected_pValue	DEG_item	DEG_list	Bg_item	Bg_list	Up	Up_Gene_names	Down	Down_Gene_names
GO:0015128	gluconate transmembrane transporter activity	molecular_function	0.0017158	1	2	92	3	4196	0		2	ECL_04779,ECL_00024
GO:0035429	gluconate transmembrane transport	biological_process	0.0017158	1	2	92	3	4196	0		2	ECL_00024,ECL_04779
GO:0016151	nickel cation binding	molecular_function	0.0017492	1	3	92	13	4196	0		3	ECL_04060,ECL_04387,ECL_04386
GO:0004174	electron-transferring-flavoprotein dehydrogenase activity	molecular_function	0.003207	1	2	92	7	4196	0		2	ECL_04063,ECL_04059
GO:0016649	oxidoreductase activity, acting on the CH-NH group of donors, quinone or similar compound as acceptor	molecular_function	0.003207	1	2	92	7	4196	0		2	ECL_04059,ECL_04063
GO:0042873	aldonate transmembrane transport	biological_process	0.0035581	1	2	92	4	4196	0		2	ECL_04779,ECL_00024
GO:0042879	aldonate transmembrane transporter activity	molecular_function	0.0035581	1	2	92	4	4196	0		2	ECL_04779,ECL_00024
GO:0043419	urea catabolic process	biological_process	0.00678	1	1	92	1	4196	0		1	ECL_04387
GO:0043605	cellular amide catabolic process	biological_process	0.00678	1	1	92	1	4196	0		1	ECL_04387
GO:0015144	carbohydrate transmembrane transporter activity	molecular_function	0.0078822	1	5	92	48	4196	1	ECL_00170	4	ECL_00019,ECL_04779,ECL_04054,ECL_00024
GO:0008285	negative regulation of cell proliferation	biological_process	0.008408	1	1	92	1	4196	0		1	ECL_00711
GO:0034219	carbohydrate transmembrane transport	biological_process	0.0099538	1	2	92	7	4196	0		2	ECL_04779,ECL_00024
GO:0009150	purine ribonucleotide metabolic process	biological_process	0.010321	1	5	92	59	4196	3	ECL_04822,ECL_05143,ECL_03952	2	ECL_04295,ECL_00024
GO:0008028	monocarboxylic acid transmembrane transporter activity	molecular_function	0.010504	1	2	92	6	4196	0		2	ECL_04779,ECL_00024
GO:0015718	monocarboxylic acid transport	biological_process	0.010504	1	2	92	6	4196	0		2	ECL_00024,ECL_04779
GO:0009259	ribonucleotide metabolic process	biological_process	0.010821	1	5	92	60	4196	3	ECL_04822,ECL_05143,ECL_03952	2	ECL_04295,ECL_00024
GO:0061024	membrane organization	biological_process	0.011075	1	3	92	23	4196	2	ECL_00852,ECL_05143	1	ECL_03221
GO:0015985	energy coupled proton transport, down electrochemical gradient	biological_process	0.011365	1	2	92	13	4196	1	ECL_05143	1	ECL_00024
GO:0015986	ATP synthesis coupled proton transport	biological_process	0.011365	1	2	92	13	4196	1	ECL_05143	1	ECL_00024
GO:0004298	threonine-type endopeptidase activity	molecular_function	0.011561	1	1	92	1	4196	1	ECL_05045	0
GO:0005732	small nucleolar ribonucleoprotein complex	cellular_component	0.011561	1	1	92	1	4196	1	ECL_05045	0
GO:0030515	snoRNA binding	molecular_function	0.011561	1	1	92	1	4196	1	ECL_05045	0
GO:0070003	threonine-type peptidase activity	molecular_function	0.011561	1	1	92	1	4196	1	ECL_05045	0
GO:0072588	box H/ACA RNP complex	cellular_component	0.011561	1	1	92	1	4196	1	ECL_05045	0
GO:0019693	ribose phosphate metabolic process	biological_process	0.01254	1	5	92	62	4196	3	ECL_03952,ECL_05143,ECL_04822	2	ECL_00024,ECL_04295
GO:0006163	purine nucleotide metabolic process	biological_process	0.013114	1	5	92	63	4196	3	ECL_03952,ECL_05143,ECL_04822	2	ECL_00024,ECL_04295
GO:0046034	ATP metabolic process	biological_process	0.013228	1	4	92	43	4196	3	ECL_03952,ECL_05143,ECL_04822	1	ECL_00024
GO:0000726	non-recombinational repair	biological_process	0.01342	1	1	92	2	4196	1	Novel00125	0
GO:0006303	double-strand break repair via nonhomologous end joining	biological_process	0.01342	1	1	92	2	4196	1	Novel00125	0
GO:0072521	purine-containing compound metabolic process	biological_process	0.015041	1	5	92	65	4196	3	ECL_04822,ECL_03952,ECL_05143	2	ECL_04295,ECL_00024
GO:0009144	purine nucleoside triphosphate metabolic process	biological_process	0.015326	1	4	92	45	4196	3	ECL_03952,ECL_05143,ECL_04822	1	ECL_00024
GO:0009199	ribonucleoside triphosphate metabolic process	biological_process	0.015326	1	4	92	45	4196	3	ECL_04822,ECL_03952,ECL_05143	1	ECL_00024
GO:0009205	purine ribonucleoside triphosphate metabolic process	biological_process	0.015326	1	4	92	45	4196	3	ECL_03952,ECL_05143,ECL_04822	1	ECL_00024
GO:0019627	urea metabolic process	biological_process	0.016422	1	1	92	2	4196	0		1	ECL_04387
GO:0052689	carboxylic ester hydrolase activity	molecular_function	0.016595	1	3	92	23	4196	1	ECL_01251	2	ECL_00709,ECL_01415
GO:0009141	nucleoside triphosphate metabolic process	biological_process	0.01661	1	4	92	47	4196	3	ECL_05143,ECL_03952,ECL_04822	1	ECL_00024
GO:0005215	transporter activity	molecular_function	0.017291	1	21	92	497	4196	3	ECL_03904,ECL_05143,ECL_00170	18	ECL_04779,ECL_05131,ECL_00024,ECL_03982,ECL_03805,ECL_00019,ECL_04300,ECL_04296,ECL_04814,ECL_00344,ECL_03804,ECL_04054,ECL_03983,ECL_00198,ECL_04811,ECL_05108,ECL_04815,ECL_03149
GO:0009126	purine nucleoside monophosphate metabolic process	biological_process	0.019757	1	4	92	48	4196	3	ECL_04822,ECL_05143,ECL_03952	1	ECL_00024
GO:0009167	purine ribonucleoside monophosphate metabolic process	biological_process	0.019757	1	4	92	48	4196	3	ECL_03952,ECL_05143,ECL_04822	1	ECL_00024
GO:0009161	ribonucleoside monophosphate metabolic process	biological_process	0.020746	1	4	92	49	4196	3	ECL_04822,ECL_05143,ECL_03952	1	ECL_00024
GO:0016020	membrane	cellular_component	0.021128	1	36	92	1069	4196	5	ECL_03904,ECL_04822,ECL_00170,ECL_01736,ECL_00852	31	ECL_03804,ECL_00710,ECL_00747,ECL_04814,ECL_00038,ECL_04300,ECL_03221,ECL_04810,ECL_03320,ECL_04809,ECL_00198,ECL_05105,ECL_03983,ECL_04054,ECL_00344,ECL_04296,ECL_00708,ECL_04061,ECL_00046,ECL_02898,ECL_00019,ECL_03805,ECL_03982,ECL_00024,ECL_05131,ECL_04779,ECL_03149,ECL_04815,ECL_05108,ECL_04968,ECL_00675
GO:0004806	triglyceride lipase activity	molecular_function	0.021702	1	1	92	1	4196	0		1	ECL_00709
GO:0009123	nucleoside monophosphate metabolic process	biological_process	0.024073	1	4	92	51	4196	3	ECL_03952,ECL_05143,ECL_04822	1	ECL_00024
GO:0019062	virion attachment to host cell	biological_process	0.026985	1	1	92	1	4196	0		1	ECL_03221
GO:0044406	adhesion of symbiont to host	biological_process	0.026985	1	1	92	1	4196	0		1	ECL_03221
GO:0044650	adhesion of symbiont to host cell	biological_process	0.026985	1	1	92	1	4196	0		1	ECL_03221
GO:0046813	receptor-mediated virion attachment to host cell	biological_process	0.026985	1	1	92	1	4196	0		1	ECL_03221
GO:0016798	hydrolase activity, acting on glycosyl bonds	molecular_function	0.02929	1	6	92	83	4196	1	ECL_04399	5	ECL_04055,ECL_00676,ECL_05106,ECL_05105,ECL_00707
GO:0003879	ATP phosphoribosyltransferase activity	molecular_function	0.030468	1	1	92	2	4196	1	ECL_03064	0
GO:0004571	mannosyl-oligosaccharide 1,2-alpha-mannosidase activity	molecular_function	0.031789	1	1	92	1	4196	0		1	ECL_05105
GO:0015924	mannosyl-oligosaccharide mannosidase activity	molecular_function	0.031789	1	1	92	1	4196	0		1	ECL_05105
GO:0009991	response to extracellular stimulus	biological_process	0.031851	1	2	92	12	4196	1	ECL_04033	1	ECL_00747
GO:0031668	cellular response to extracellular stimulus	biological_process	0.031851	1	2	92	12	4196	1	ECL_04033	1	ECL_00747
GO:0071496	cellular response to external stimulus	biological_process	0.031851	1	2	92	12	4196	1	ECL_04033	1	ECL_00747
GO:0006754	ATP biosynthetic process	biological_process	0.034537	1	3	92	35	4196	2	ECL_05143,ECL_03952	1	ECL_00024
GO:0006084	acetyl-CoA metabolic process	biological_process	0.034646	1	1	92	1	4196	0		1	ECL_04295
GO:0006637	acyl-CoA metabolic process	biological_process	0.034646	1	1	92	1	4196	0		1	ECL_04295
GO:0008814	citrate CoA-transferase activity	molecular_function	0.034646	1	1	92	1	4196	0		1	ECL_04295
GO:0009346	citrate lyase complex	cellular_component	0.034646	1	1	92	1	4196	0		1	ECL_04295
GO:0035383	thioester metabolic process	biological_process	0.034646	1	1	92	1	4196	0		1	ECL_04295
GO:0017144	drug metabolic process	biological_process	0.034743	1	6	92	110	4196	4	ECL_04033,ECL_04822,ECL_03952,ECL_05143	2	ECL_03126,ECL_00024
GO:0009055	electron transfer activity	molecular_function	0.034752	1	4	92	72	4196	0		4	ECL_04059,ECL_03127,ECL_04296,ECL_04063
GO:0009142	nucleoside triphosphate biosynthetic process	biological_process	0.03568	1	3	92	36	4196	2	ECL_05143,ECL_03952	1	ECL_00024
GO:0009145	purine nucleoside triphosphate biosynthetic process	biological_process	0.03568	1	3	92	36	4196	2	ECL_03952,ECL_05143	1	ECL_00024
GO:0009201	ribonucleoside triphosphate biosynthetic process	biological_process	0.03568	1	3	92	36	4196	2	ECL_05143,ECL_03952	1	ECL_00024
GO:0009206	purine ribonucleoside triphosphate biosynthetic process	biological_process	0.03568	1	3	92	36	4196	2	ECL_05143,ECL_03952	1	ECL_00024
GO:0003953	NAD+ nucleosidase activity	molecular_function	0.035767	1	1	92	1	4196	1	ECL_04399	0
GO:1902600	proton transmembrane transport	biological_process	0.037006	1	2	92	21	4196	1	ECL_05143	1	ECL_00024
GO:0007050	cell cycle arrest	biological_process	0.037293	1	1	92	2	4196	0		1	ECL_00711
GO:0008643	carbohydrate transport	biological_process	0.038892	1	5	92	81	4196	1	ECL_00170	4	ECL_00019,ECL_04779,ECL_00024,ECL_04054
GO:0008198	ferrous iron binding	molecular_function	0.042802	1	1	92	2	4196	0		1	ECL_00756
GO:0004347	glucose-6-phosphate isomerase activity	molecular_function	0.043098	1	1	92	2	4196	1	ECL_03952	0
GO:0006302	double-strand break repair	biological_process	0.0431	1	1	92	3	4196	1	Novel00125	0
GO:0005750	mitochondrial respiratory chain complex III	cellular_component	0.043373	1	1	92	2	4196	1	ECL_04822	0
GO:0006122	mitochondrial electron transport, ubiquinol to cytochrome c	biological_process	0.043373	1	1	92	2	4196	1	ECL_04822	0
GO:0045275	respiratory chain complex III	cellular_component	0.043373	1	1	92	2	4196	1	ECL_04822	0
GO:0008283	cell proliferation	biological_process	0.043657	1	1	92	2	4196	0		1	ECL_00711
GO:0042127	regulation of cell proliferation	biological_process	0.043657	1	1	92	2	4196	0		1	ECL_00711
GO:0000276	mitochondrial proton-transporting ATP synthase complex, coupling factor F(o)	cellular_component	0.044394	1	1	92	3	4196	0		1	ECL_00024
GO:0006508	proteolysis	biological_process	0.046011	1	6	92	108	4196	4	ECL_05045,ECL_01197,ECL_01736,ECL_04915	2	ECL_00709,ECL_03126
GO:0045149	acetoin metabolic process	biological_process	0.047457	1	1	92	2	4196	0		1	ECL_03127
GO:0045151	acetoin biosynthetic process	biological_process	0.047457	1	1	92	2	4196	0		1	ECL_03127
GO:0046165	alcohol biosynthetic process	biological_process	0.047457	1	1	92	2	4196	0		1	ECL_03127
GO:0047605	acetolactate decarboxylase activity	molecular_function	0.047457	1	1	92	2	4196	0		1	ECL_03127
GO:1902653	secondary alcohol biosynthetic process	biological_process	0.047457	1	1	92	2	4196	0		1	ECL_03127
GO:0009127	purine nucleoside monophosphate biosynthetic process	biological_process	0.050436	1	3	92	40	4196	2	ECL_03952,ECL_05143	1	ECL_00024
GO:0009168	purine ribonucleoside monophosphate biosynthetic process	biological_process	0.050436	1	3	92	40	4196	2	ECL_05143,ECL_03952	1	ECL_00024
GO:0009117	nucleotide metabolic process	biological_process	0.051271	1	5	92	90	4196	3	ECL_04822,ECL_05143,ECL_03952	2	ECL_04295,ECL_00024
GO:0015078	proton transmembrane transporter activity	molecular_function	0.052183	1	3	92	44	4196	1	ECL_05143	2	ECL_00024,ECL_04296
GO:0098800	inner mitochondrial membrane protein complex	cellular_component	0.052578	1	2	92	17	4196	1	ECL_04822	1	ECL_00024
GO:0009156	ribonucleoside monophosphate biosynthetic process	biological_process	0.052758	1	3	92	41	4196	2	ECL_03952,ECL_05143	1	ECL_00024
GO:0055086	nucleobase-containing small molecule metabolic process	biological_process	0.054189	1	6	92	121	4196	4	ECL_03952,ECL_05143,ECL_03661,ECL_04822	2	ECL_00024,ECL_04295
GO:0006810	transport	biological_process	0.055	1	30	92	871	4196	3	ECL_00170,ECL_05143,ECL_03904	27	ECL_04810,ECL_03149,ECL_05108,ECL_04815,ECL_03320,ECL_00198,ECL_04811,ECL_04809,ECL_00675,ECL_04054,ECL_03983,ECL_00038,ECL_00708,ECL_04814,ECL_00710,ECL_00344,ECL_03804,ECL_00019,ECL_04300,ECL_00046,ECL_00354,ECL_03982,ECL_03805,ECL_04779,ECL_05131,ECL_05103,ECL_00024
GO:0004553	hydrolase activity, hydrolyzing O-glycosyl compounds	molecular_function	0.05512	1	5	92	73	4196	0		5	ECL_05105,ECL_00707,ECL_05106,ECL_04055,ECL_00676
GO:0006753	nucleoside phosphate metabolic process	biological_process	0.056428	1	5	92	92	4196	3	ECL_03952,ECL_05143,ECL_04822	2	ECL_00024,ECL_04295
GO:0051234	establishment of localization	biological_process	0.059113	1	30	92	878	4196	3	ECL_00170,ECL_03904,ECL_05143	27	ECL_04054,ECL_03983,ECL_00675,ECL_04811,ECL_04809,ECL_00198,ECL_03320,ECL_04815,ECL_05108,ECL_03149,ECL_04810,ECL_00024,ECL_05103,ECL_05131,ECL_04779,ECL_03805,ECL_03982,ECL_00354,ECL_00046,ECL_04300,ECL_00019,ECL_03804,ECL_00344,ECL_00710,ECL_04814,ECL_00708,ECL_00038
GO:0009124	nucleoside monophosphate biosynthetic process	biological_process	0.060465	1	3	92	43	4196	2	ECL_05143,ECL_03952	1	ECL_00024
GO:0003877	ATP adenylyltransferase activity	molecular_function	0.061566	1	1	92	2	4196	0		1	ECL_00361
GO:0045048	protein insertion into ER membrane	biological_process	0.064933	1	1	92	3	4196	1	ECL_05143	0
GO:0071816	tail-anchored membrane protein insertion into ER membrane	biological_process	0.064933	1	1	92	3	4196	1	ECL_05143	0
GO:0016645	oxidoreductase activity, acting on the CH-NH group of donors	molecular_function	0.066305	1	2	92	21	4196	0		2	ECL_04063,ECL_04059
GO:0004559	alpha-mannosidase activity	molecular_function	0.066506	1	1	92	2	4196	0		1	ECL_05105
GO:0015923	mannosidase activity	molecular_function	0.066506	1	1	92	2	4196	0		1	ECL_05105
GO:0070011	peptidase activity, acting on L-amino acid peptides	molecular_function	0.066787	1	6	92	123	4196	4	ECL_05045,ECL_01197,ECL_04915,ECL_01736	2	ECL_00709,ECL_03126
GO:0008218	bioluminescence	biological_process	0.067698	1	1	92	2	4196	0		1	ECL_03809
GO:0009152	purine ribonucleotide biosynthetic process	biological_process	0.069132	1	3	92	45	4196	2	ECL_05143,ECL_03952	1	ECL_00024
GO:0003910	DNA ligase (ATP) activity	molecular_function	0.06959	1	1	92	4	4196	1	ECL_04399	0
GO:0019385	methanogenesis, from acetate	biological_process	0.069631	1	1	92	2	4196	0		1	ECL_03126
GO:0006777	Mo-molybdopterin cofactor biosynthetic process	biological_process	0.069843	1	2	92	20	4196	1	ECL_04033	1	ECL_00354
GO:0019720	Mo-molybdopterin cofactor metabolic process	biological_process	0.069843	1	2	92	20	4196	1	ECL_04033	1	ECL_00354
GO:0009267	cellular response to starvation	biological_process	0.070419	1	1	92	2	4196	0		1	ECL_00747
GO:0031667	response to nutrient levels	biological_process	0.070419	1	1	92	2	4196	0		1	ECL_00747
GO:0031669	cellular response to nutrient levels	biological_process	0.070419	1	1	92	2	4196	0		1	ECL_00747
GO:0042594	response to starvation	biological_process	0.070419	1	1	92	2	4196	0		1	ECL_00747
GO:0009260	ribonucleotide biosynthetic process	biological_process	0.071823	1	3	92	46	4196	2	ECL_05143,ECL_03952	1	ECL_00024
GO:0046390	ribose phosphate biosynthetic process	biological_process	0.071823	1	3	92	46	4196	2	ECL_03952,ECL_05143	1	ECL_00024
GO:0004363	glutathione synthase activity	molecular_function	0.073561	1	1	92	3	4196	0		1	ECL_00343
GO:0033588	Elongator holoenzyme complex	cellular_component	0.073741	1	1	92	4	4196	1	ECL_04033	0
GO:0031124	mRNA 3'-end processing	biological_process	0.073981	1	1	92	6	4196	0		1	ECL_04059
GO:0008984	protein-glutamate methylesterase activity	molecular_function	0.074307	1	1	92	3	4196	0		1	ECL_01415
GO:0051723	protein methylesterase activity	molecular_function	0.074307	1	1	92	3	4196	0		1	ECL_01415
GO:0045263	proton-transporting ATP synthase complex, coupling factor F(o)	cellular_component	0.074575	1	1	92	7	4196	0		1	ECL_00024
GO:0008982	protein-N(PI)-phosphohistidine-sugar phosphotransferase activity	molecular_function	0.077617	1	3	92	38	4196	1	ECL_00170	2	ECL_04054,ECL_00019
GO:0043545	molybdopterin cofactor metabolic process	biological_process	0.078954	1	2	92	21	4196	1	ECL_04033	1	ECL_00354
GO:1902652	secondary alcohol metabolic process	biological_process	0.081599	1	1	92	3	4196	0		1	ECL_03127
GO:0031123	RNA 3'-end processing	biological_process	0.081718	1	1	92	7	4196	0		1	ECL_04059
GO:0051189	prosthetic group metabolic process	biological_process	0.082518	1	2	92	22	4196	1	ECL_04033	1	ECL_00354
GO:0019031	viral envelope	cellular_component	0.08321	1	2	92	19	4196	0		2	ECL_03804,ECL_03221
GO:0036338	viral membrane	cellular_component	0.08321	1	2	92	19	4196	0		2	ECL_03221,ECL_03804
GO:0016743	carboxyl- or carbamoyltransferase activity	molecular_function	0.083355	1	1	92	4	4196	0		1	ECL_00669
GO:0019637	organophosphate metabolic process	biological_process	0.08353	1	7	92	169	4196	4	ECL_05143,ECL_03952,ECL_04822,ECL_04033	3	ECL_00024,ECL_00354,ECL_04295
GO:0051179	localization	biological_process	0.083733	1	30	92	920	4196	3	ECL_00170,ECL_03904,ECL_05143	27	ECL_00675,ECL_03983,ECL_04054,ECL_00198,ECL_04811,ECL_04809,ECL_05108,ECL_04815,ECL_03320,ECL_03149,ECL_04810,ECL_04779,ECL_05131,ECL_05103,ECL_00024,ECL_00354,ECL_03982,ECL_03805,ECL_00019,ECL_04300,ECL_00046,ECL_00708,ECL_00038,ECL_04814,ECL_03804,ECL_00344,ECL_00710
GO:0006164	purine nucleotide biosynthetic process	biological_process	0.083749	1	3	92	49	4196	2	ECL_05143,ECL_03952	1	ECL_00024
GO:0006083	acetate metabolic process	biological_process	0.08504	1	1	92	3	4196	0		1	ECL_03126
GO:0005743	mitochondrial inner membrane	cellular_component	0.088041	1	2	92	24	4196	1	ECL_04822	1	ECL_00024
GO:0019866	organelle inner membrane	cellular_component	0.088041	1	2	92	24	4196	1	ECL_04822	1	ECL_00024
GO:0005839	proteasome core complex	cellular_component	0.089115	1	1	92	4	4196	1	ECL_05045	0
GO:0033554	cellular response to stress	biological_process	0.094398	1	5	92	102	4196	4	ECL_04399,ECL_01197,ECL_04033,Novel00125	1	ECL_00747
GO:0042775	mitochondrial ATP synthesis coupled electron transport	biological_process	0.094529	1	1	92	4	4196	1	ECL_04822	0
GO:0072522	purine-containing compound biosynthetic process	biological_process	0.097246	1	3	92	52	4196	2	ECL_03952,ECL_05143	1	ECL_00024
GO:0007029	endoplasmic reticulum organization	biological_process	0.097737	1	1	92	4	4196	1	ECL_05143	0
GO:0006119	oxidative phosphorylation	biological_process	0.10067	1	1	92	5	4196	1	ECL_04822	0
GO:0042773	ATP synthesis coupled electron transport	biological_process	0.10067	1	1	92	5	4196	1	ECL_04822	0
GO:1901564	organonitrogen compound metabolic process	biological_process	0.10117	1	22	92	773	4196	12	ECL_03661,ECL_05143,ECL_01197,ECL_04033,Novel00125,ECL_03904,ECL_03064,ECL_04822,ECL_01736,ECL_05045,ECL_04915,ECL_03952	10	ECL_04295,ECL_03126,ECL_00343,ECL_04387,ECL_00354,ECL_00024,ECL_02048,ECL_00669,ECL_00709,ECL_03375
GO:0004797	thymidine kinase activity	molecular_function	0.1031	1	1	92	5	4196	1	ECL_04033	0
GO:0019136	deoxynucleoside kinase activity	molecular_function	0.1031	1	1	92	5	4196	1	ECL_04033	0
GO:0019206	nucleoside kinase activity	molecular_function	0.1031	1	1	92	5	4196	1	ECL_04033	0
GO:0008410	CoA-transferase activity	molecular_function	0.10407	1	1	92	5	4196	0		1	ECL_04295
GO:0016042	lipid catabolic process	biological_process	0.10714	1	1	92	4	4196	0		1	ECL_00709
GO:0090407	organophosphate biosynthetic process	biological_process	0.10779	1	5	92	117	4196	3	ECL_04033,ECL_03952,ECL_05143	2	ECL_00354,ECL_00024
GO:0044455	mitochondrial membrane part	cellular_component	0.10795	1	2	92	25	4196	1	ECL_04822	1	ECL_00024
GO:0098798	mitochondrial protein complex	cellular_component	0.10909	1	2	92	25	4196	1	ECL_04822	1	ECL_00024
GO:0045786	negative regulation of cell cycle	biological_process	0.11052	1	1	92	12	4196	0		1	ECL_00711
GO:0005753	mitochondrial proton-transporting ATP synthase complex	cellular_component	0.11067	1	1	92	5	4196	0		1	ECL_00024
GO:0005575	cellular_component	cellular_component	0.11139	1	45	92	1697	4196	9	ECL_04822,ECL_00170,ECL_03904,Novel00125,ECL_04033,ECL_05045,ECL_03064,ECL_01736,ECL_00852	36	ECL_03320,ECL_03221,ECL_04810,ECL_03983,ECL_04054,ECL_00198,ECL_05105,ECL_04809,ECL_03252,ECL_04300,ECL_04814,ECL_00038,ECL_04295,ECL_00710,ECL_03804,ECL_00747,ECL_04815,ECL_05108,ECL_03149,ECL_00675,ECL_00756,ECL_04968,ECL_01415,ECL_00019,ECL_00046,ECL_04061,ECL_02898,ECL_04296,ECL_00708,ECL_00344,ECL_03126,ECL_05131,ECL_04779,ECL_00024,ECL_03982,ECL_03805
GO:0016298	lipase activity	molecular_function	0.1118	1	1	92	4	4196	0		1	ECL_00709
GO:0004176	ATP-dependent peptidase activity	molecular_function	0.11245	1	1	92	5	4196	1	ECL_01197	0
GO:0004175	endopeptidase activity	molecular_function	0.11252	1	4	92	84	4196	4	ECL_04915,ECL_01736,ECL_05045,ECL_01197	0
GO:0070069	cytochrome complex	cellular_component	0.11315	1	1	92	7	4196	1	ECL_04822	0
GO:0000156	phosphorelay response regulator activity	molecular_function	0.11586	1	1	92	5	4196	0		1	ECL_01415
GO:0006732	coenzyme metabolic process	biological_process	0.12351	1	4	92	89	4196	2	ECL_04033,ECL_03952	2	ECL_00354,ECL_04295
GO:0008233	peptidase activity	molecular_function	0.12779	1	6	92	146	4196	4	ECL_04915,ECL_01736,ECL_05045,ECL_01197	2	ECL_03126,ECL_00709
GO:0000502	proteasome complex	cellular_component	0.12836	1	1	92	6	4196	1	ECL_05045	0
GO:1905369	endopeptidase complex	cellular_component	0.12836	1	1	92	6	4196	1	ECL_05045	0
GO:0043752	adenosylcobinamide kinase activity	molecular_function	0.12859	1	1	92	5	4196	1	ECL_04033	0
GO:0008514	organic anion transmembrane transporter activity	molecular_function	0.13122	1	3	92	41	4196	0		3	ECL_04779,ECL_04300,ECL_00024
GO:0055114	oxidation-reduction process	biological_process	0.13187	1	16	92	466	4196	1	ECL_04822	15	ECL_03149,ECL_00757,ECL_04059,ECL_03809,ECL_02230,ECL_02635,ECL_03375,ECL_04296,ECL_03126,ECL_02229,ECL_04060,ECL_04058,ECL_04061,ECL_04063,ECL_05103
GO:0006750	glutathione biosynthetic process	biological_process	0.13246	1	1	92	5	4196	0		1	ECL_00343
GO:0003995	acyl-CoA dehydrogenase activity	molecular_function	0.13283	1	1	92	4	4196	0		1	ECL_03809
GO:0051726	regulation of cell cycle	biological_process	0.13363	1	1	92	16	4196	0		1	ECL_00711
GO:0031072	heat shock protein binding	molecular_function	0.134	1	1	92	5	4196	1	ECL_00828	0
GO:0022890	inorganic cation transmembrane transporter activity	molecular_function	0.1361	1	5	92	125	4196	2	ECL_03904,ECL_05143	3	ECL_00024,ECL_04296,ECL_03805
GO:0048038	quinone binding	molecular_function	0.13788	1	1	92	5	4196	0		1	ECL_04060
GO:0051537	2 iron, 2 sulfur cluster binding	molecular_function	0.13904	1	1	92	7	4196	0		1	ECL_00756
GO:0010256	endomembrane system organization	biological_process	0.13964	1	1	92	7	4196	1	ECL_05143	0
GO:0015077	monovalent inorganic cation transmembrane transporter activity	molecular_function	0.14365	1	3	92	61	4196	1	ECL_05143	2	ECL_04296,ECL_00024
GO:0016459	myosin complex	cellular_component	0.14555	1	1	92	7	4196	0		1	ECL_03252
GO:0022857	transmembrane transporter activity	molecular_function	0.14565	1	12	92	332	4196	3	ECL_05143,ECL_00170,ECL_03904	9	ECL_00019,ECL_05108,ECL_04300,ECL_04296,ECL_04779,ECL_00024,ECL_04054,ECL_03982,ECL_03805
GO:0098655	cation transmembrane transport	biological_process	0.14903	1	2	92	34	4196	1	ECL_05143	1	ECL_00024
GO:0098660	inorganic ion transmembrane transport	biological_process	0.14903	1	2	92	34	4196	1	ECL_05143	1	ECL_00024
GO:0098662	inorganic cation transmembrane transport	biological_process	0.14903	1	2	92	34	4196	1	ECL_05143	1	ECL_00024
GO:0015093	ferrous iron transmembrane transporter activity	molecular_function	0.1495	1	2	92	29	4196	1	ECL_03904	1	ECL_03805
GO:0015684	ferrous iron transport	biological_process	0.1495	1	2	92	29	4196	1	ECL_03904	1	ECL_03805
GO:0072509	divalent inorganic cation transmembrane transporter activity	molecular_function	0.1495	1	2	92	29	4196	1	ECL_03904	1	ECL_03805
GO:0006796	phosphate-containing compound metabolic process	biological_process	0.15037	1	7	92	195	4196	4	ECL_03952,ECL_05143,ECL_04033,ECL_04822	3	ECL_00024,ECL_00354,ECL_04295
GO:0071941	nitrogen cycle metabolic process	biological_process	0.15118	1	1	92	9	4196	0		1	ECL_04387
GO:0033865	nucleoside bisphosphate metabolic process	biological_process	0.15181	1	1	92	6	4196	0		1	ECL_04295
GO:0033875	ribonucleoside bisphosphate metabolic process	biological_process	0.15181	1	1	92	6	4196	0		1	ECL_04295
GO:0034032	purine nucleoside bisphosphate metabolic process	biological_process	0.15181	1	1	92	6	4196	0		1	ECL_04295
GO:0070838	divalent metal ion transport	biological_process	0.15567	1	2	92	30	4196	1	ECL_03904	1	ECL_03805
GO:0022904	respiratory electron transport chain	biological_process	0.15922	1	1	92	8	4196	1	ECL_04822	0
GO:0002161	aminoacyl-tRNA editing activity	molecular_function	0.16165	1	1	92	7	4196	1	ECL_01251	0
GO:0003909	DNA ligase activity	molecular_function	0.16185	1	1	92	10	4196	1	ECL_04399	0
GO:0016886	ligase activity, forming phosphoric ester bonds	molecular_function	0.16185	1	1	92	10	4196	1	ECL_04399	0
GO:0008236	serine-type peptidase activity	molecular_function	0.1623	1	3	92	59	4196	2	ECL_01197,ECL_01736	1	ECL_00709
GO:0017171	serine hydrolase activity	molecular_function	0.1623	1	3	92	59	4196	2	ECL_01197,ECL_01736	1	ECL_00709
GO:0045333	cellular respiration	biological_process	0.16512	1	2	92	30	4196	1	ECL_04822	1	ECL_03126
GO:0045259	proton-transporting ATP synthase complex	cellular_component	0.16601	1	1	92	11	4196	0		1	ECL_00024
GO:0033177	proton-transporting two-sector ATPase complex, proton-transporting domain	cellular_component	0.16889	1	1	92	14	4196	0		1	ECL_00024
GO:0009432	SOS response	biological_process	0.17035	1	1	92	9	4196	1	ECL_04033	0
GO:0015711	organic anion transport	biological_process	0.17364	1	3	92	50	4196	0		3	ECL_04779,ECL_04300,ECL_00024
GO:0044281	small molecule metabolic process	biological_process	0.1747	1	15	92	488	4196	6	ECL_03952,ECL_04033,ECL_05143,ECL_04822,ECL_03064,ECL_03661	9	ECL_05103,ECL_03375,ECL_00024,ECL_00669,ECL_02048,ECL_03127,ECL_04387,ECL_03126,ECL_04295
GO:1901135	carbohydrate derivative metabolic process	biological_process	0.17559	1	6	92	161	4196	4	ECL_03952,ECL_05143,ECL_04822,ECL_03661	2	ECL_00024,ECL_04295
GO:0006091	generation of precursor metabolites and energy	biological_process	0.17629	1	3	92	63	4196	2	ECL_03952,ECL_04822	1	ECL_03126
GO:0006793	phosphorus metabolic process	biological_process	0.17707	1	7	92	203	4196	4	ECL_05143,ECL_03952,ECL_04822,ECL_04033	3	ECL_00024,ECL_00354,ECL_04295
GO:0061025	membrane fusion	biological_process	0.17743	1	1	92	8	4196	0		1	ECL_03221
GO:0009165	nucleotide biosynthetic process	biological_process	0.17966	1	3	92	69	4196	2	ECL_05143,ECL_03952	1	ECL_00024
GO:1901293	nucleoside phosphate biosynthetic process	biological_process	0.17966	1	3	92	69	4196	2	ECL_05143,ECL_03952	1	ECL_00024
GO:0098803	respiratory chain complex	cellular_component	0.18034	1	1	92	9	4196	1	ECL_04822	0
GO:0015980	energy derivation by oxidation of organic compounds	biological_process	0.18217	1	2	92	34	4196	1	ECL_04822	1	ECL_03126
GO:0051205	protein insertion into membrane	biological_process	0.18249	1	1	92	9	4196	1	ECL_05143	0
GO:0044257	cellular protein catabolic process	biological_process	0.18472	1	1	92	8	4196	1	ECL_05045	0
GO:0051603	proteolysis involved in cellular protein catabolic process	biological_process	0.18472	1	1	92	8	4196	1	ECL_05045	0
GO:0005746	mitochondrial respiratory chain	cellular_component	0.18497	1	1	92	10	4196	1	ECL_04822	0
GO:0072511	divalent inorganic cation transport	biological_process	0.18966	1	2	92	40	4196	1	ECL_03904	1	ECL_03805
GO:0016782	transferase activity, transferring sulfur-containing groups	molecular_function	0.19111	1	1	92	10	4196	0		1	ECL_04295
GO:0005381	iron ion transmembrane transporter activity	molecular_function	0.19211	1	2	92	33	4196	1	ECL_03904	1	ECL_03805
GO:0003954	NADH dehydrogenase activity	molecular_function	0.19242	1	1	92	10	4196	0		1	ECL_04060
GO:0008137	NADH dehydrogenase (ubiquinone) activity	molecular_function	0.19242	1	1	92	10	4196	0		1	ECL_04060
GO:0050136	NADH dehydrogenase (quinone) activity	molecular_function	0.19242	1	1	92	10	4196	0		1	ECL_04060
GO:0019184	nonribosomal peptide biosynthetic process	biological_process	0.19322	1	1	92	7	4196	0		1	ECL_00343
GO:0006281	DNA repair	biological_process	0.19442	1	4	92	96	4196	4	ECL_04033,Novel00125,ECL_01197,ECL_04399	0
GO:0009605	response to external stimulus	biological_process	0.19668	1	3	92	68	4196	1	ECL_04033	2	ECL_00747,ECL_01415
GO:1901617	organic hydroxy compound biosynthetic process	biological_process	0.19757	1	1	92	11	4196	0		1	ECL_03127
GO:0005740	mitochondrial envelope	cellular_component	0.19763	1	2	92	37	4196	1	ECL_04822	1	ECL_00024
GO:0031966	mitochondrial membrane	cellular_component	0.19763	1	2	92	37	4196	1	ECL_04822	1	ECL_00024
GO:0031967	organelle envelope	cellular_component	0.19763	1	2	92	37	4196	1	ECL_04822	1	ECL_00024
GO:0034220	ion transmembrane transport	biological_process	0.19828	1	3	92	61	4196	1	ECL_05143	2	ECL_00024,ECL_04779
GO:0098656	anion transmembrane transport	biological_process	0.20103	1	2	92	27	4196	0		2	ECL_04779,ECL_00024
GO:1903825	organic acid transmembrane transport	biological_process	0.20103	1	2	92	27	4196	0		2	ECL_04779,ECL_00024
GO:1905039	carboxylic acid transmembrane transport	biological_process	0.20103	1	2	92	27	4196	0		2	ECL_04779,ECL_00024
GO:0004252	serine-type endopeptidase activity	molecular_function	0.20141	1	2	92	39	4196	2	ECL_01736,ECL_01197	0
GO:0006094	gluconeogenesis	biological_process	0.20416	1	1	92	9	4196	1	ECL_03952	0
GO:0019319	hexose biosynthetic process	biological_process	0.20416	1	1	92	9	4196	1	ECL_03952	0
GO:0046364	monosaccharide biosynthetic process	biological_process	0.20416	1	1	92	9	4196	1	ECL_03952	0
GO:0006974	cellular response to DNA damage stimulus	biological_process	0.20516	1	4	92	99	4196	4	ECL_04399,ECL_01197,Novel00125,ECL_04033	0
GO:0006826	iron ion transport	biological_process	0.20559	1	2	92	34	4196	1	ECL_03904	1	ECL_03805
GO:0009401	phosphoenolpyruvate-dependent sugar phosphotransferase system	biological_process	0.2059	1	3	92	68	4196	1	ECL_00170	2	ECL_04054,ECL_00019
GO:0016799	hydrolase activity, hydrolyzing N-glycosyl compounds	molecular_function	0.20649	1	1	92	8	4196	1	ECL_04399	0
GO:0015075	ion transmembrane transporter activity	molecular_function	0.21196	1	7	92	199	4196	2	ECL_05143,ECL_03904	5	ECL_04779,ECL_00024,ECL_04300,ECL_04296,ECL_03805
GO:0042181	ketone biosynthetic process	biological_process	0.2123	1	1	92	10	4196	0		1	ECL_03127
GO:0070469	respiratory chain	cellular_component	0.21425	1	1	92	11	4196	1	ECL_04822	0
GO:0015947	methane metabolic process	biological_process	0.21455	1	1	92	9	4196	0		1	ECL_03126
GO:0015948	methanogenesis	biological_process	0.21455	1	1	92	9	4196	0		1	ECL_03126
GO:0015975	energy derivation by oxidation of reduced inorganic compounds	biological_process	0.21455	1	1	92	9	4196	0		1	ECL_03126
GO:0043446	cellular alkane metabolic process	biological_process	0.21455	1	1	92	9	4196	0		1	ECL_03126
GO:0043447	alkane biosynthetic process	biological_process	0.21455	1	1	92	9	4196	0		1	ECL_03126
GO:0044429	mitochondrial part	cellular_component	0.21649	1	2	92	40	4196	1	ECL_04822	1	ECL_00024
GO:0015238	drug transmembrane transporter activity	molecular_function	0.21663	1	1	92	9	4196	0		1	ECL_05108
GO:1990204	oxidoreductase complex	cellular_component	0.21715	1	1	92	9	4196	1	ECL_04822	0
GO:0010033	response to organic substance	biological_process	0.21736	1	1	92	10	4196	1	ECL_00852	0
GO:0008677	2-dehydropantoate 2-reductase activity	molecular_function	0.21796	1	2	92	31	4196	0		2	ECL_02635,ECL_02230
GO:0008324	cation transmembrane transporter activity	molecular_function	0.21826	1	5	92	142	4196	2	ECL_05143,ECL_03904	3	ECL_00024,ECL_03805,ECL_04296
GO:0016787	hydrolase activity	molecular_function	0.22511	1	22	92	761	4196	7	ECL_01736,ECL_05045,ECL_01251,ECL_04915,ECL_01197,ECL_03904,ECL_04399	15	ECL_00676,ECL_05106,ECL_00707,ECL_03374,ECL_05105,ECL_01415,ECL_00712,ECL_00709,ECL_03126,ECL_03252,ECL_00647,ECL_00354,ECL_03982,ECL_03805,ECL_04055
GO:0042180	cellular ketone metabolic process	biological_process	0.22658	1	1	92	11	4196	0		1	ECL_03127
GO:0070566	adenylyltransferase activity	molecular_function	0.22822	1	1	92	8	4196	0		1	ECL_00361
GO:0000287	magnesium ion binding	molecular_function	0.2293	1	2	92	38	4196	1	ECL_03064	1	ECL_03126
GO:0016763	transferase activity, transferring pentosyl groups	molecular_function	0.23508	1	1	92	14	4196	1	ECL_03064	0
GO:0042221	response to chemical	biological_process	0.23731	1	3	92	81	4196	1	ECL_00852	2	ECL_01415,ECL_05108
GO:0006915	apoptotic process	biological_process	0.23831	1	1	92	12	4196	0		1	ECL_00711
GO:0008219	cell death	biological_process	0.23831	1	1	92	12	4196	0		1	ECL_00711
GO:0012501	programmed cell death	biological_process	0.23831	1	1	92	12	4196	0		1	ECL_00711
GO:0005509	calcium ion binding	molecular_function	0.23886	1	1	92	10	4196	0		1	ECL_05105
GO:0002949	tRNA threonylcarbamoyladenosine modification	biological_process	0.2403	1	2	92	30	4196	1	ECL_01197	1	ECL_03805
GO:0070525	tRNA threonylcarbamoyladenosine metabolic process	biological_process	0.2403	1	2	92	30	4196	1	ECL_01197	1	ECL_03805
GO:1901565	organonitrogen compound catabolic process	biological_process	0.24066	1	2	92	45	4196	1	ECL_05045	1	ECL_04387
GO:0051536	iron-sulfur cluster binding	molecular_function	0.24247	1	3	92	70	4196	0		3	ECL_04058,ECL_00756,ECL_03127
GO:0051540	metal cluster binding	molecular_function	0.24247	1	3	92	70	4196	0		3	ECL_03127,ECL_04058,ECL_00756
GO:0006855	drug transmembrane transport	biological_process	0.24616	1	1	92	11	4196	0		1	ECL_05108
GO:0006749	glutathione metabolic process	biological_process	0.2474	1	1	92	9	4196	0		1	ECL_00343
GO:0003697	single-stranded DNA binding	molecular_function	0.24974	1	1	92	17	4196	1	ECL_04033	0
GO:0008509	anion transmembrane transporter activity	molecular_function	0.25051	1	3	92	56	4196	0		3	ECL_04300,ECL_00024,ECL_04779
GO:0030163	protein catabolic process	biological_process	0.25062	1	1	92	13	4196	1	ECL_05045	0
GO:0015629	actin cytoskeleton	cellular_component	0.25198	1	1	92	13	4196	0		1	ECL_03252
GO:0044425	membrane part	cellular_component	0.25472	1	17	92	575	4196	3	ECL_03904,ECL_01736,ECL_04822	14	ECL_00024,ECL_04779,ECL_03805,ECL_03982,ECL_04300,ECL_00747,ECL_00710,ECL_00038,ECL_00708,ECL_04296,ECL_00675,ECL_04968,ECL_05108,ECL_03221
GO:0009235	cobalamin metabolic process	biological_process	0.25597	1	1	92	15	4196	1	ECL_04033	0
GO:0009236	cobalamin biosynthetic process	biological_process	0.25597	1	1	92	15	4196	1	ECL_04033	0
GO:0043531	ADP binding	molecular_function	0.25618	1	2	92	39	4196	1	ECL_03904	1	ECL_00354
GO:0005739	mitochondrion	cellular_component	0.25622	1	2	92	47	4196	1	ECL_04822	1	ECL_00024
GO:0009108	coenzyme biosynthetic process	biological_process	0.26314	1	3	92	83	4196	2	ECL_03952,ECL_04033	1	ECL_00354
GO:0022804	active transmembrane transporter activity	molecular_function	0.26435	1	4	92	95	4196	1	ECL_00170	3	ECL_03982,ECL_00019,ECL_04054
GO:0015318	inorganic molecular entity transmembrane transporter activity	molecular_function	0.26505	1	6	92	181	4196	2	ECL_03904,ECL_05143	4	ECL_04296,ECL_03805,ECL_04779,ECL_00024
GO:0009061	anaerobic respiration	biological_process	0.26575	1	1	92	12	4196	0		1	ECL_03126
GO:0015893	drug transport	biological_process	0.26927	1	1	92	12	4196	0		1	ECL_05108
GO:0042493	response to drug	biological_process	0.26927	1	1	92	12	4196	0		1	ECL_05108
GO:0015672	monovalent inorganic cation transport	biological_process	0.26946	1	3	92	72	4196	1	ECL_05143	2	ECL_00024,ECL_05103
GO:1901575	organic substance catabolic process	biological_process	0.27109	1	4	92	116	4196	2	ECL_05045,ECL_03952	2	ECL_00709,ECL_04387
GO:0006066	alcohol metabolic process	biological_process	0.2713	1	1	92	11	4196	0		1	ECL_03127
GO:1905368	peptidase complex	cellular_component	0.27203	1	1	92	16	4196	1	ECL_05045	0
GO:0016655	oxidoreductase activity, acting on NAD(P)H, quinone or similar compound as acceptor	molecular_function	0.27424	1	1	92	13	4196	0		1	ECL_04060
GO:0004177	aminopeptidase activity	molecular_function	0.27623	1	1	92	11	4196	0		1	ECL_03126
GO:0016469	proton-transporting two-sector ATPase complex	cellular_component	0.27724	1	1	92	19	4196	0		1	ECL_00024
GO:0048193	Golgi vesicle transport	biological_process	0.2799	1	1	92	11	4196	0		1	ECL_03983
GO:0006397	mRNA processing	biological_process	0.28125	1	1	92	18	4196	0		1	ECL_04059
GO:0004129	cytochrome-c oxidase activity	molecular_function	0.28308	1	1	92	16	4196	0		1	ECL_04296
GO:0016675	oxidoreductase activity, acting on a heme group of donors	molecular_function	0.28308	1	1	92	16	4196	0		1	ECL_04296
GO:0016676	oxidoreductase activity, acting on a heme group of donors, oxygen as acceptor	molecular_function	0.28308	1	1	92	16	4196	0		1	ECL_04296
GO:0006006	glucose metabolic process	biological_process	0.28487	1	1	92	12	4196	1	ECL_03952	0
GO:1901137	carbohydrate derivative biosynthetic process	biological_process	0.285	1	3	92	80	4196	2	ECL_05143,ECL_03952	1	ECL_00024
GO:0055085	transmembrane transport	biological_process	0.2854	1	10	92	280	4196	1	ECL_05143	9	ECL_03982,ECL_03983,ECL_00024,ECL_04779,ECL_00675,ECL_00710,ECL_00038,ECL_00708,ECL_05108
GO:0008150	biological_process	biological_process	0.29143	1	81	92	3483	4196	16	ECL_00170,ECL_03952,ECL_03661,ECL_04033,Novel00125,ECL_05045,ECL_03064,ECL_01736,ECL_04915,ECL_04399,ECL_04822,ECL_03904,ECL_03153,ECL_00852,ECL_05143,ECL_01197	65	ECL_04059,ECL_05106,ECL_04810,ECL_03221,ECL_00711,ECL_03983,ECL_04054,ECL_00198,ECL_03795,ECL_04060,ECL_04295,ECL_00038,ECL_04814,ECL_00747,ECL_00343,ECL_04063,ECL_03127,ECL_00754,ECL_02048,ECL_00757,ECL_03149,ECL_01567,ECL_03375,ECL_00756,ECL_00707,ECL_04811,ECL_02230,ECL_00019,ECL_04387,ECL_02229,ECL_04061,ECL_00344,ECL_04779,ECL_04055,ECL_05131,ECL_04386,ECL_03371,ECL_03320,ECL_00709,ECL_04809…
GO:0019538	protein metabolic process	biological_process	0.29177	1	10	92	403	4196	6	ECL_05045,ECL_01197,ECL_01736,ECL_04033,ECL_04915,Novel00125	4	ECL_02048,ECL_03126,ECL_00709,ECL_00354
GO:0031090	organelle membrane	cellular_component	0.29325	1	2	92	48	4196	1	ECL_04822	1	ECL_00024
GO:0016861	intramolecular oxidoreductase activity, interconverting aldoses and ketoses	molecular_function	0.29405	1	1	92	14	4196	1	ECL_03952	0
GO:0046915	transition metal ion transmembrane transporter activity	molecular_function	0.29663	1	2	92	50	4196	1	ECL_03904	1	ECL_03805
GO:0044270	cellular nitrogen compound catabolic process	biological_process	0.30048	1	2	92	51	4196	1	ECL_03952	1	ECL_04387
GO:0016999	antibiotic metabolic process	biological_process	0.3028	1	1	92	13	4196	0		1	ECL_03126
GO:0016616	oxidoreductase activity, acting on the CH-OH group of donors, NAD or NADP as acceptor	molecular_function	0.30601	1	4	92	100	4196	0		4	ECL_03375,ECL_05103,ECL_02230,ECL_02635
GO:0016868	intramolecular transferase activity, phosphotransferases	molecular_function	0.30606	1	1	92	14	4196	0		1	ECL_03371
GO:0006820	anion transport	biological_process	0.30697	1	3	92	65	4196	0		3	ECL_00024,ECL_04300,ECL_04779
GO:0000041	transition metal ion transport	biological_process	0.31034	1	2	92	51	4196	1	ECL_03904	1	ECL_03805
GO:0003924	GTPase activity	molecular_function	0.31089	1	5	92	135	4196	2	ECL_01197,ECL_03904	3	ECL_03982,ECL_00354,ECL_03805
GO:0015002	heme-copper terminal oxidase activity	molecular_function	0.31312	1	1	92	19	4196	0		1	ECL_04296
GO:0016836	hydro-lyase activity	molecular_function	0.3141	1	2	92	46	4196	1	ECL_01197	1	ECL_03252
GO:0022900	electron transport chain	biological_process	0.32206	1	1	92	17	4196	1	ECL_04822	0
GO:0005342	organic acid transmembrane transporter activity	molecular_function	0.32593	1	2	92	38	4196	0		2	ECL_00024,ECL_04779
GO:0046943	carboxylic acid transmembrane transporter activity	molecular_function	0.32593	1	2	92	38	4196	0		2	ECL_00024,ECL_04779
GO:0046872	metal ion binding	molecular_function	0.32711	1	9	92	323	4196	1	ECL_03064	8	ECL_05105,ECL_04386,ECL_00756,ECL_03126,ECL_03149,ECL_00747,ECL_04387,ECL_04060
GO:0016860	intramolecular oxidoreductase activity	molecular_function	0.32883	1	1	92	17	4196	1	ECL_03952	0
GO:0001522	pseudouridine synthesis	biological_process	0.33106	1	1	92	17	4196	1	ECL_05045	0
GO:0003854	3-beta-hydroxy-delta5-steroid dehydrogenase activity	molecular_function	0.3314	1	1	92	15	4196	0		1	ECL_03375
GO:0016229	steroid dehydrogenase activity	molecular_function	0.3314	1	1	92	15	4196	0		1	ECL_03375
GO:0033764	steroid dehydrogenase activity, acting on the CH-OH group of donors, NAD or NADP as acceptor	molecular_function	0.3314	1	1	92	15	4196	0		1	ECL_03375
GO:0006812	cation transport	biological_process	0.33841	1	5	92	159	4196	2	ECL_05143,ECL_03904	3	ECL_03805,ECL_00024,ECL_05103
GO:0006811	ion transport	biological_process	0.33906	1	7	92	222	4196	2	ECL_05143,ECL_03904	5	ECL_00024,ECL_04300,ECL_05103,ECL_04779,ECL_03805
GO:0003774	motor activity	molecular_function	0.33953	1	1	92	19	4196	0		1	ECL_03252
GO:0042398	cellular modified amino acid biosynthetic process	biological_process	0.34178	1	1	92	21	4196	0		1	ECL_00343
GO:0044282	small molecule catabolic process	biological_process	0.34486	1	1	92	16	4196	0		1	ECL_04387
GO:0019205	nucleobase-containing compound kinase activity	molecular_function	0.34664	1	1	92	21	4196	1	ECL_04033	0
GO:0016021	integral component of membrane	cellular_component	0.351	1	15	92	532	4196	2	ECL_01736,ECL_03904	13	ECL_04300,ECL_05108,ECL_00710,ECL_03221,ECL_00747,ECL_04296,ECL_00038,ECL_00708,ECL_04779,ECL_00675,ECL_03805,ECL_04968,ECL_03982
GO:0031224	intrinsic component of membrane	cellular_component	0.351	1	15	92	532	4196	2	ECL_03904,ECL_01736	13	ECL_00675,ECL_04779,ECL_03982,ECL_04968,ECL_03805,ECL_05108,ECL_04300,ECL_04296,ECL_00038,ECL_00708,ECL_00747,ECL_00710,ECL_03221
GO:0001882	nucleoside binding	molecular_function	0.35279	1	6	92	186	4196	3	ECL_01197,ECL_03904,ECL_04033	3	ECL_03982,ECL_00354,ECL_03805
GO:0001883	purine nucleoside binding	molecular_function	0.35279	1	6	92	186	4196	3	ECL_03904,ECL_01197,ECL_04033	3	ECL_00354,ECL_03982,ECL_03805
GO:0005525	GTP binding	molecular_function	0.35279	1	6	92	186	4196	3	ECL_03904,ECL_01197,ECL_04033	3	ECL_00354,ECL_03982,ECL_03805
GO:0032549	ribonucleoside binding	molecular_function	0.35279	1	6	92	186	4196	3	ECL_03904,ECL_01197,ECL_04033	3	ECL_00354,ECL_03982,ECL_03805
GO:0032550	purine ribonucleoside binding	molecular_function	0.35279	1	6	92	186	4196	3	ECL_03904,ECL_01197,ECL_04033	3	ECL_03805,ECL_00354,ECL_03982
GO:0051082	unfolded protein binding	molecular_function	0.35311	1	1	92	19	4196	1	ECL_00828	0
GO:0016614	oxidoreductase activity, acting on CH-OH group of donors	molecular_function	0.3533	1	4	92	106	4196	0		4	ECL_02230,ECL_02635,ECL_05103,ECL_03375
GO:0016491	oxidoreductase activity	molecular_function	0.35473	1	14	92	516	4196	0		14	ECL_04296,ECL_03149,ECL_00757,ECL_04059,ECL_03127,ECL_04060,ECL_02229,ECL_04063,ECL_03809,ECL_02230,ECL_02635,ECL_05103,ECL_03375,ECL_00756
GO:0004222	metalloendopeptidase activity	molecular_function	0.35568	1	1	92	17	4196	1	ECL_04915	0
GO:0016651	oxidoreductase activity, acting on NAD(P)H	molecular_function	0.35849	1	1	92	19	4196	0		1	ECL_04060
GO:0051186	cofactor metabolic process	biological_process	0.35854	1	5	92	167	4196	2	ECL_03952,ECL_04033	3	ECL_00343,ECL_04295,ECL_00354
GO:0016835	carbon-oxygen lyase activity	molecular_function	0.36165	1	2	92	51	4196	1	ECL_01197	1	ECL_03252
GO:0006694	steroid biosynthetic process	biological_process	0.36592	1	1	92	17	4196	0		1	ECL_03375
GO:0000105	histidine biosynthetic process	biological_process	0.36605	1	1	92	20	4196	1	ECL_03064	0
GO:0006547	histidine metabolic process	biological_process	0.36605	1	1	92	20	4196	1	ECL_03064	0
GO:0052803	imidazole-containing compound metabolic process	biological_process	0.36605	1	1	92	20	4196	1	ECL_03064	0
GO:0008839	4-hydroxy-tetrahydrodipicolinate reductase	molecular_function	0.36697	1	1	92	20	4196	0		1	ECL_03375
GO:0009056	catabolic process	biological_process	0.36849	1	4	92	137	4196	2	ECL_05045,ECL_03952	2	ECL_04387,ECL_00709
GO:0016310	phosphorylation	biological_process	0.36923	1	2	92	56	4196	2	ECL_04822,ECL_03952	0
GO:0032561	guanyl ribonucleotide binding	molecular_function	0.36924	1	6	92	189	4196	3	ECL_03904,ECL_01197,ECL_04033	3	ECL_00354,ECL_03982,ECL_03805
GO:0016881	acid-amino acid ligase activity	molecular_function	0.37285	1	1	92	17	4196	0		1	ECL_00343
GO:0043603	cellular amide metabolic process	biological_process	0.37505	1	5	92	232	4196	1	Novel00125	4	ECL_04387,ECL_02048,ECL_04295,ECL_00343
GO:0044265	cellular macromolecule catabolic process	biological_process	0.37812	1	1	92	24	4196	1	ECL_05045	0
GO:0016597	amino acid binding	molecular_function	0.37897	1	1	92	20	4196	0		1	ECL_00669
GO:0051287	NAD binding	molecular_function	0.38064	1	3	92	83	4196	0		3	ECL_05103,ECL_04060,ECL_02230
GO:0009085	lysine biosynthetic process	biological_process	0.38084	1	1	92	21	4196	0		1	ECL_03375
GO:0009089	lysine biosynthetic process via diaminopimelate	biological_process	0.38084	1	1	92	21	4196	0		1	ECL_03375
GO:0046451	diaminopimelate metabolic process	biological_process	0.38084	1	1	92	21	4196	0		1	ECL_03375
GO:0019001	guanyl nucleotide binding	molecular_function	0.38195	1	6	92	191	4196	3	ECL_01197,ECL_03904,ECL_04033	3	ECL_03982,ECL_00354,ECL_03805
GO:0006950	response to stress	biological_process	0.38686	1	5	92	184	4196	4	Novel00125,ECL_04033,ECL_01197,ECL_04399	1	ECL_00747
GO:0006096	glycolytic process	biological_process	0.38901	1	1	92	20	4196	1	ECL_03952	0
GO:0006757	ATP generation from ADP	biological_process	0.38901	1	1	92	20	4196	1	ECL_03952	0
GO:0009135	purine nucleoside diphosphate metabolic process	biological_process	0.38901	1	1	92	20	4196	1	ECL_03952	0
GO:0009179	purine ribonucleoside diphosphate metabolic process	biological_process	0.38901	1	1	92	20	4196	1	ECL_03952	0
GO:0009185	ribonucleoside diphosphate metabolic process	biological_process	0.38901	1	1	92	20	4196	1	ECL_03952	0
GO:0042866	pyruvate biosynthetic process	biological_process	0.38901	1	1	92	20	4196	1	ECL_03952	0
GO:0046031	ADP metabolic process	biological_process	0.38901	1	1	92	20	4196	1	ECL_03952	0
GO:0006553	lysine metabolic process	biological_process	0.39114	1	1	92	22	4196	0		1	ECL_03375
GO:0009451	RNA modification	biological_process	0.39283	1	3	92	86	4196	2	ECL_05045,ECL_01197	1	ECL_03805
GO:0006165	nucleoside diphosphate phosphorylation	biological_process	0.39448	1	1	92	21	4196	1	ECL_03952	0
GO:0046939	nucleotide phosphorylation	biological_process	0.39448	1	1	92	21	4196	1	ECL_03952	0
GO:0140096	catalytic activity, acting on a protein	molecular_function	0.40003	1	7	92	248	4196	4	ECL_04915,ECL_01736,ECL_01197,ECL_05045	3	ECL_03126,ECL_01415,ECL_00709
GO:0015849	organic acid transport	biological_process	0.4027	1	2	92	48	4196	0		2	ECL_04779,ECL_00024
GO:0046942	carboxylic acid transport	biological_process	0.4027	1	2	92	48	4196	0		2	ECL_00024,ECL_04779
GO:0006090	pyruvate metabolic process	biological_process	0.4048	1	1	92	21	4196	1	ECL_03952	0
GO:0008202	steroid metabolic process	biological_process	0.40856	1	1	92	19	4196	0		1	ECL_03375
GO:0044248	cellular catabolic process	biological_process	0.41095	1	3	92	107	4196	2	ECL_05045,ECL_03952	1	ECL_04387
GO:0046914	transition metal ion binding	molecular_function	0.41179	1	5	92	189	4196	0		5	ECL_04060,ECL_00756,ECL_04387,ECL_04386,ECL_00747
GO:0042623	ATPase activity, coupled	molecular_function	0.41406	1	2	92	49	4196	1	ECL_01197	1	ECL_03982
GO:0043169	cation binding	molecular_function	0.41685	1	9	92	342	4196	1	ECL_03064	8	ECL_05105,ECL_04386,ECL_00756,ECL_00747,ECL_03126,ECL_03149,ECL_04387,ECL_04060
GO:0051188	cofactor biosynthetic process	biological_process	0.41717	1	4	92	138	4196	2	ECL_04033,ECL_03952	2	ECL_00343,ECL_00354
GO:0003723	RNA binding	molecular_function	0.41791	1	5	92	198	4196	3	ECL_05045,ECL_01197,ECL_03904	2	ECL_04299,ECL_00354
GO:1901615	organic hydroxy compound metabolic process	biological_process	0.41873	1	1	92	22	4196	0		1	ECL_03127
GO:0016192	vesicle-mediated transport	biological_process	0.42211	1	1	92	20	4196	0		1	ECL_03983
GO:0006400	tRNA modification	biological_process	0.42386	1	2	92	53	4196	1	ECL_01197	1	ECL_03805
GO:0019318	hexose metabolic process	biological_process	0.42776	1	1	92	20	4196	1	ECL_03952	0
GO:0009132	nucleoside diphosphate metabolic process	biological_process	0.42802	1	1	92	23	4196	1	ECL_03952	0
GO:0003724	RNA helicase activity	molecular_function	0.42879	1	2	92	54	4196	1	ECL_01197	1	ECL_00354
GO:0043565	sequence-specific DNA binding	molecular_function	0.42972	1	4	92	166	4196	2	ECL_04822,ECL_03153	2	ECL_03126,ECL_00706
GO:0030976	thiamine pyrophosphate binding	molecular_function	0.43185	1	1	92	16	4196	0		1	ECL_03126
GO:0016071	mRNA metabolic process	biological_process	0.43361	1	1	92	29	4196	0		1	ECL_04059
GO:0006575	cellular modified amino acid metabolic process	biological_process	0.43803	1	1	92	27	4196	0		1	ECL_00343
GO:0006576	cellular biogenic amine metabolic process	biological_process	0.4441	1	1	92	21	4196	1	ECL_03904	0
GO:0044106	cellular amine metabolic process	biological_process	0.4441	1	1	92	21	4196	1	ECL_03904	0
GO:0005506	iron ion binding	molecular_function	0.44463	1	1	92	37	4196	0		1	ECL_00756
GO:0022402	cell cycle process	biological_process	0.44594	1	1	92	37	4196	0		1	ECL_00711
GO:0032991	protein-containing complex	cellular_component	0.44747	1	7	92	328	4196	4	Novel00125,ECL_04033,ECL_04822,ECL_05045	3	ECL_04295,ECL_03252,ECL_00024
GO:0044423	virion part	cellular_component	0.45353	1	2	92	68	4196	0		2	ECL_03804,ECL_03221
GO:0009166	nucleotide catabolic process	biological_process	0.45423	1	1	92	24	4196	1	ECL_03952	0
GO:1901292	nucleoside phosphate catabolic process	biological_process	0.45423	1	1	92	24	4196	1	ECL_03952	0
GO:1901566	organonitrogen compound biosynthetic process	biological_process	0.45629	1	10	92	458	4196	5	Novel00125,ECL_04033,ECL_03952,ECL_03064,ECL_05143	5	ECL_00354,ECL_00024,ECL_03375,ECL_00343,ECL_02048
GO:0006790	sulfur compound metabolic process	biological_process	0.458	1	2	92	62	4196	0		2	ECL_00343,ECL_04295
GO:0004616	phosphogluconate dehydrogenase (decarboxylating) activity	molecular_function	0.45971	1	1	92	21	4196	0		1	ECL_05103
GO:0005886	plasma membrane	cellular_component	0.46109	1	2	92	68	4196	1	ECL_01736	1	ECL_05108
GO:0044272	sulfur compound biosynthetic process	biological_process	0.46313	1	1	92	25	4196	0		1	ECL_00343
GO:0003824	catalytic activity	molecular_function	0.46584	1	53	92	2227	4196	11	ECL_04033,ECL_03904,ECL_03952,ECL_00170,ECL_01197,ECL_04399,ECL_01736,ECL_03064,ECL_05045,ECL_04915,ECL_01251	42	ECL_04299,ECL_00343,ECL_04295,ECL_04060,ECL_03795,ECL_03252,ECL_00647,ECL_00354,ECL_04063,ECL_00673,ECL_05106,ECL_00361,ECL_04059,ECL_05105,ECL_04054,ECL_00712,ECL_00709,ECL_03126,ECL_04296,ECL_02229,ECL_00019,ECL_03805,ECL_03371,ECL_03982,ECL_05103,ECL_04055,ECL_03149,ECL_00757,ECL_02048,ECL_00754,ECL_03127,ECL_00676,ECL_03809,ECL_02230,ECL_02635,ECL_01415,ECL_04083,ECL_00707,ECL_03374,ECL_00669…
GO:0009308	amine metabolic process	biological_process	0.46995	1	1	92	23	4196	1	ECL_03904	0
GO:0000990	transcription factor activity, core RNA polymerase binding	molecular_function	0.47782	1	2	92	88	4196	2	ECL_04822,ECL_04399	0
GO:0016987	sigma factor activity	molecular_function	0.47782	1	2	92	88	4196	2	ECL_04399,ECL_04822	0
GO:0009073	aromatic amino acid family biosynthetic process	biological_process	0.48079	1	1	92	28	4196	1	ECL_03064	0
GO:0000988	transcription factor activity, protein binding	molecular_function	0.48293	1	2	92	89	4196	2	ECL_04822,ECL_04399	0
GO:0044283	small molecule biosynthetic process	biological_process	0.48909	1	5	92	203	4196	3	ECL_03952,ECL_03064,ECL_04033	2	ECL_03127,ECL_03375
GO:0043648	dicarboxylic acid metabolic process	biological_process	0.49076	1	1	92	30	4196	0		1	ECL_03375
GO:1901607	alpha-amino acid biosynthetic process	biological_process	0.49104	1	2	92	66	4196	1	ECL_03064	1	ECL_03375
GO:0019359	nicotinamide nucleotide biosynthetic process	biological_process	0.49218	1	1	92	28	4196	1	ECL_03952	0
GO:0009378	four-way junction helicase activity	molecular_function	0.49373	1	1	92	23	4196	1	ECL_01197	0
GO:0009116	nucleoside metabolic process	biological_process	0.49443	1	1	92	31	4196	1	ECL_03661	0
GO:1901657	glycosyl compound metabolic process	biological_process	0.49443	1	1	92	31	4196	1	ECL_03661	0
GO:0008237	metallopeptidase activity	molecular_function	0.50037	1	1	92	27	4196	1	ECL_04915	0
GO:0019363	pyridine nucleotide biosynthetic process	biological_process	0.50236	1	1	92	29	4196	1	ECL_03952	0
GO:0005996	monosaccharide metabolic process	biological_process	0.50283	1	1	92	25	4196	1	ECL_03952	0
GO:0031975	envelope	cellular_component	0.50495	1	2	92	81	4196	1	ECL_04822	1	ECL_00024
GO:0019012	virion	cellular_component	0.51039	1	2	92	74	4196	0		2	ECL_03221,ECL_03804
GO:0009072	aromatic amino acid family metabolic process	biological_process	0.51588	1	1	92	31	4196	1	ECL_03064	0
GO:1990904	ribonucleoprotein complex	cellular_component	0.51595	1	2	92	122	4196	2	ECL_05045,Novel00125	0
GO:0016052	carbohydrate catabolic process	biological_process	0.52298	1	1	92	29	4196	1	ECL_03952	0
GO:0019362	pyridine nucleotide metabolic process	biological_process	0.527	1	1	92	31	4196	1	ECL_03952	0
GO:0046496	nicotinamide nucleotide metabolic process	biological_process	0.527	1	1	92	31	4196	1	ECL_03952	0
GO:0007264	small GTPase mediated signal transduction	biological_process	0.53179	1	1	92	26	4196	1	ECL_03904	0
GO:0031406	carboxylic acid binding	molecular_function	0.53271	1	1	92	28	4196	0		1	ECL_00669
GO:0043177	organic acid binding	molecular_function	0.53271	1	1	92	28	4196	0		1	ECL_00669
GO:0042254	ribosome biogenesis	biological_process	0.54084	1	1	92	37	4196	1	ECL_05045	0
GO:0006352	DNA-templated transcription, initiation	biological_process	0.5416	1	2	92	97	4196	2	ECL_04399,ECL_04822	0
GO:0034404	nucleobase-containing small molecule biosynthetic process	biological_process	0.5453	1	1	92	32	4196	1	ECL_03952	0
GO:0016866	intramolecular transferase activity	molecular_function	0.54535	1	1	92	31	4196	0		1	ECL_03371
GO:0005622	intracellular	cellular_component	0.54686	1	11	92	564	4196	5	Novel00125,ECL_04033,ECL_05045,ECL_04822,ECL_03064	6	ECL_00024,ECL_00756,ECL_01415,ECL_03252,ECL_03126,ECL_04295
GO:0044444	cytoplasmic part	cellular_component	0.54687	1	4	92	224	4196	2	Novel00125,ECL_04822	2	ECL_04295,ECL_00024
GO:0044424	intracellular part	cellular_component	0.54805	1	10	92	511	4196	5	ECL_04033,Novel00125,ECL_05045,ECL_04822,ECL_03064	5	ECL_00024,ECL_00756,ECL_01415,ECL_03252,ECL_04295
GO:0044430	cytoskeletal part	cellular_component	0.55076	1	1	92	35	4196	0		1	ECL_03252
GO:0008238	exopeptidase activity	molecular_function	0.55176	1	1	92	27	4196	0		1	ECL_03126
GO:0016627	oxidoreductase activity, acting on the CH-CH group of donors	molecular_function	0.55569	1	2	92	70	4196	0		2	ECL_03809,ECL_03375
GO:0016108	tetraterpenoid metabolic process	biological_process	0.55717	1	1	92	24	4196	0		1	ECL_02230
GO:0016109	tetraterpenoid biosynthetic process	biological_process	0.55717	1	1	92	24	4196	0		1	ECL_02230
GO:0016116	carotenoid metabolic process	biological_process	0.55717	1	1	92	24	4196	0		1	ECL_02230
GO:0016117	carotenoid biosynthetic process	biological_process	0.55717	1	1	92	24	4196	0		1	ECL_02230
GO:0016831	carboxy-lyase activity	molecular_function	0.55735	1	1	92	33	4196	0		1	ECL_03127
GO:1902494	catalytic complex	cellular_component	0.55831	1	2	92	81	4196	2	ECL_05045,ECL_04822	0
GO:0009067	aspartate family amino acid biosynthetic process	biological_process	0.55868	1	1	92	32	4196	0		1	ECL_03375
GO:0016829	lyase activity	molecular_function	0.56048	1	4	92	162	4196	1	ECL_01197	3	ECL_03252,ECL_00673,ECL_03127
GO:0008033	tRNA processing	biological_process	0.56285	1	3	92	102	4196	1	ECL_01197	2	ECL_03805,ECL_02230
GO:0006935	chemotaxis	biological_process	0.56375	1	1	92	31	4196	0		1	ECL_01415
GO:0042330	taxis	biological_process	0.56375	1	1	92	31	4196	0		1	ECL_01415
GO:0005856	cytoskeleton	cellular_component	0.56425	1	1	92	37	4196	0		1	ECL_03252
GO:0016874	ligase activity	molecular_function	0.56435	1	3	92	121	4196	1	ECL_04399	2	ECL_00343,ECL_02048
GO:0046873	metal ion transmembrane transporter activity	molecular_function	0.56505	1	2	92	79	4196	1	ECL_03904	1	ECL_03805
GO:0008652	cellular amino acid biosynthetic process	biological_process	0.56727	1	2	92	77	4196	1	ECL_03064	1	ECL_03375
GO:0022613	ribonucleoprotein complex biogenesis	biological_process	0.5749	1	1	92	40	4196	1	ECL_05045	0
GO:0071702	organic substance transport	biological_process	0.57523	1	7	92	294	4196	1	ECL_00170	6	ECL_04300,ECL_04054,ECL_00024,ECL_04779,ECL_00019,ECL_00354
GO:0007049	cell cycle	biological_process	0.57565	1	1	92	52	4196	0		1	ECL_00711
GO:0072525	pyridine-containing compound biosynthetic process	biological_process	0.5813	1	1	92	38	4196	1	ECL_03952	0
GO:1901681	sulfur compound binding	molecular_function	0.58146	1	1	92	25	4196	0		1	ECL_03126
GO:0042626	ATPase activity, coupled to transmembrane movement of substances	molecular_function	0.58162	1	1	92	30	4196	0		1	ECL_03982
GO:0043492	ATPase activity, coupled to movement of substances	molecular_function	0.58162	1	1	92	30	4196	0		1	ECL_03982
GO:0032787	monocarboxylic acid metabolic process	biological_process	0.58272	1	3	92	112	4196	1	ECL_03952	2	ECL_05103,ECL_03126
GO:0048523	negative regulation of cellular process	biological_process	0.5877	1	1	92	55	4196	0		1	ECL_00711
GO:0098796	membrane protein complex	cellular_component	0.58896	1	2	92	88	4196	1	ECL_04822	1	ECL_00024
GO:0034655	nucleobase-containing compound catabolic process	biological_process	0.59417	1	1	92	41	4196	1	ECL_03952	0
GO:0009066	aspartate family amino acid metabolic process	biological_process	0.59469	1	1	92	36	4196	0		1	ECL_03375
GO:0006396	RNA processing	biological_process	0.59519	1	4	92	160	4196	1	ECL_01197	3	ECL_04059,ECL_03805,ECL_02230
GO:0006399	tRNA metabolic process	biological_process	0.5959	1	4	92	154	4196	1	ECL_01197	3	ECL_03805,ECL_02230,ECL_02048
GO:0140101	catalytic activity, acting on a tRNA	molecular_function	0.5964	1	2	92	87	4196	1	ECL_01251	1	ECL_02048
GO:0015399	primary active transmembrane transporter activity	molecular_function	0.5971	1	1	92	34	4196	0		1	ECL_03982
GO:0015405	P-P-bond-hydrolysis-driven transmembrane transporter activity	molecular_function	0.5971	1	1	92	34	4196	0		1	ECL_03982
GO:0048037	cofactor binding	molecular_function	0.59743	1	9	92	352	4196	0		9	ECL_02635,ECL_02230,ECL_00756,ECL_05103,ECL_03375,ECL_03126,ECL_04058,ECL_04060,ECL_03127
GO:0006733	oxidoreduction coenzyme metabolic process	biological_process	0.59877	1	1	92	38	4196	1	ECL_03952	0
GO:0005737	cytoplasm	cellular_component	0.60008	1	6	92	346	4196	3	Novel00125,ECL_04822,ECL_03064	3	ECL_00024,ECL_01415,ECL_04295
GO:0072524	pyridine-containing compound metabolic process	biological_process	0.60206	1	1	92	40	4196	1	ECL_03952	0
GO:0009057	macromolecule catabolic process	biological_process	0.61246	1	1	92	49	4196	1	ECL_05045	0
GO:0046394	carboxylic acid biosynthetic process	biological_process	0.61414	1	3	92	134	4196	2	ECL_03064,ECL_03952	1	ECL_03375
GO:0016853	isomerase activity	molecular_function	0.61486	1	2	92	90	4196	1	ECL_03952	1	ECL_03371
GO:0030001	metal ion transport	biological_process	0.6212	1	3	92	125	4196	1	ECL_03904	2	ECL_03805,ECL_05103
GO:0071949	FAD binding	molecular_function	0.62204	1	1	92	30	4196	0		1	ECL_02230
GO:0016053	organic acid biosynthetic process	biological_process	0.62413	1	3	92	137	4196	2	ECL_03064,ECL_03952	1	ECL_03375
GO:0016773	phosphotransferase activity, alcohol group as acceptor	molecular_function	0.6252	1	4	92	156	4196	2	ECL_00170,ECL_04033	2	ECL_00019,ECL_04054
GO:0019058	viral life cycle	biological_process	0.62648	1	1	92	55	4196	0		1	ECL_03221
GO:0006766	vitamin metabolic process	biological_process	0.62787	1	1	92	49	4196	1	ECL_04033	0
GO:0006767	water-soluble vitamin metabolic process	biological_process	0.62787	1	1	92	49	4196	1	ECL_04033	0
GO:0009110	vitamin biosynthetic process	biological_process	0.62787	1	1	92	49	4196	1	ECL_04033	0
GO:0042364	water-soluble vitamin biosynthetic process	biological_process	0.62787	1	1	92	49	4196	1	ECL_04033	0
GO:0098519	nucleotide phosphatase activity, acting on free nucleotides	molecular_function	0.63029	1	1	92	34	4196	0		1	ECL_00354
GO:0006813	potassium ion transport	biological_process	0.63631	1	1	92	35	4196	0		1	ECL_05103
GO:0003674	molecular_function	molecular_function	0.64079	1	77	92	3482	4196	16	ECL_04915,ECL_05045,ECL_01736,ECL_03064,ECL_04399,ECL_03952,ECL_00828,ECL_00170,Novel00125,ECL_04033,ECL_01251,ECL_01197,ECL_05143,ECL_04822,ECL_03904,ECL_03153	61	ECL_00756,ECL_03375,ECL_01567,ECL_04811,ECL_02230,ECL_00707,ECL_03374,ECL_02048,ECL_03127,ECL_00754,ECL_03149,ECL_00757,ECL_05131,ECL_04055,ECL_04386,ECL_04779,ECL_03371,ECL_02229,ECL_00019,ECL_04387,ECL_00344,ECL_03983,ECL_04054,ECL_00198,ECL_05106,ECL_04059,ECL_04063,ECL_03252,ECL_04060,ECL_03795,ECL_00343,ECL_00747,ECL_04814,ECL_04295,ECL_04083,ECL_01415,ECL_02635,ECL_03809,ECL_00669,ECL_04815…
GO:0043043	peptide biosynthetic process	biological_process	0.64341	1	3	92	194	4196	1	Novel00125	2	ECL_00343,ECL_02048
GO:0016879	ligase activity, forming carbon-nitrogen bonds	molecular_function	0.64413	1	1	92	40	4196	0		1	ECL_00343
GO:0044446	intracellular organelle part	cellular_component	0.64546	1	3	92	149	4196	1	ECL_04822	2	ECL_03252,ECL_00024
GO:0046434	organophosphate catabolic process	biological_process	0.64807	1	1	92	39	4196	1	ECL_03952	0
GO:0016788	hydrolase activity, acting on ester bonds	molecular_function	0.64815	1	4	92	195	4196	1	ECL_01251	3	ECL_00354,ECL_01415,ECL_00709
GO:1901605	alpha-amino acid metabolic process	biological_process	0.65233	1	2	92	95	4196	1	ECL_03064	1	ECL_03375
GO:0022610	biological adhesion	biological_process	0.66007	1	1	92	50	4196	0		1	ECL_03221
GO:0044267	cellular protein metabolic process	biological_process	0.66017	1	5	92	298	4196	3	ECL_04033,Novel00125,ECL_05045	2	ECL_00354,ECL_02048
GO:0006721	terpenoid metabolic process	biological_process	0.6619	1	1	92	33	4196	0		1	ECL_02230
GO:0016114	terpenoid biosynthetic process	biological_process	0.6619	1	1	92	33	4196	0		1	ECL_02230
GO:0046700	heterocycle catabolic process	biological_process	0.67007	1	1	92	50	4196	1	ECL_03952	0
GO:0008134	transcription factor binding	molecular_function	0.67263	1	1	92	39	4196	0		1	ECL_01567
GO:0005975	carbohydrate metabolic process	biological_process	0.67294	1	6	92	258	4196	1	ECL_03952	5	ECL_05106,ECL_00676,ECL_04055,ECL_03371,ECL_00707
GO:0072657	protein localization to membrane	biological_process	0.67314	1	1	92	43	4196	1	ECL_05143	0
GO:0090150	establishment of protein localization to membrane	biological_process	0.67314	1	1	92	43	4196	1	ECL_05143	0
GO:0019752	carboxylic acid metabolic process	biological_process	0.67346	1	7	92	317	4196	2	ECL_03064,ECL_03952	5	ECL_00669,ECL_03126,ECL_02048,ECL_03375,ECL_05103
GO:0034470	ncRNA processing	biological_process	0.67366	1	3	92	127	4196	1	ECL_01197	2	ECL_02230,ECL_03805
GO:0140098	catalytic activity, acting on RNA	molecular_function	0.67477	1	4	92	192	4196	2	ECL_01197,ECL_01251	2	ECL_02048,ECL_00354
GO:0071944	cell periphery	cellular_component	0.6756	1	2	92	107	4196	1	ECL_01736	1	ECL_05108
GO:0009405	pathogenesis	biological_process	0.67879	1	1	92	44	4196	0		1	ECL_00710
GO:0043436	oxoacid metabolic process	biological_process	0.68373	1	7	92	321	4196	2	ECL_03952,ECL_03064	5	ECL_02048,ECL_03375,ECL_05103,ECL_03126,ECL_00669
GO:0016887	ATPase activity	molecular_function	0.68653	1	5	92	210	4196	2	ECL_03904,ECL_01197	3	ECL_03805,ECL_00354,ECL_03982
GO:0006418	tRNA aminoacylation for protein translation	biological_process	0.68728	1	1	92	49	4196	0		1	ECL_02048
GO:0016830	carbon-carbon lyase activity	molecular_function	0.68732	1	1	92	52	4196	0		1	ECL_03127
GO:0034660	ncRNA metabolic process	biological_process	0.68866	1	4	92	179	4196	1	ECL_01197	3	ECL_02230,ECL_03805,ECL_02048
GO:0006518	peptide metabolic process	biological_process	0.6924	1	3	92	206	4196	1	Novel00125	2	ECL_00343,ECL_02048
GO:0004812	aminoacyl-tRNA ligase activity	molecular_function	0.69262	1	1	92	50	4196	0		1	ECL_02048
GO:0016875	ligase activity, forming carbon-oxygen bonds	molecular_function	0.69262	1	1	92	50	4196	0		1	ECL_02048
GO:0006082	organic acid metabolic process	biological_process	0.69366	1	7	92	325	4196	2	ECL_03064,ECL_03952	5	ECL_00669,ECL_03126,ECL_05103,ECL_03375,ECL_02048
GO:1901361	organic cyclic compound catabolic process	biological_process	0.69578	1	1	92	53	4196	1	ECL_03952	0
GO:0051716	cellular response to stimulus	biological_process	0.701	1	7	92	329	4196	5	ECL_03904,ECL_01197,ECL_04399,ECL_04033,Novel00125	2	ECL_00747,ECL_01415
GO:0006520	cellular amino acid metabolic process	biological_process	0.70224	1	4	92	194	4196	1	ECL_03064	3	ECL_00669,ECL_03375,ECL_02048
GO:0019439	aromatic compound catabolic process	biological_process	0.70236	1	1	92	56	4196	1	ECL_03952	0
GO:0044422	organelle part	cellular_component	0.70445	1	3	92	162	4196	1	ECL_04822	2	ECL_00024,ECL_03252
GO:0048519	negative regulation of biological process	biological_process	0.70631	1	1	92	71	4196	0		1	ECL_00711
GO:0016705	oxidoreductase activity, acting on paired donors, with incorporation or reduction of molecular oxygen	molecular_function	0.70718	1	1	92	40	4196	0		1	ECL_02230
GO:0019867	outer membrane	cellular_component	0.71199	1	1	92	70	4196	1	ECL_00852	0
GO:0003857	3-hydroxyacyl-CoA dehydrogenase activity	molecular_function	0.71682	1	1	92	42	4196	0		1	ECL_05103
GO:0004386	helicase activity	molecular_function	0.71792	1	2	92	89	4196	1	ECL_01197	1	ECL_00354
GO:0043038	amino acid activation	biological_process	0.71974	1	1	92	54	4196	0		1	ECL_02048
GO:0043039	tRNA aminoacylation	biological_process	0.71974	1	1	92	54	4196	0		1	ECL_02048
GO:0050662	coenzyme binding	molecular_function	0.71977	1	6	92	255	4196	0		6	ECL_04060,ECL_05103,ECL_03375,ECL_02635,ECL_02230,ECL_03126
GO:0005623	cell	cellular_component	0.72035	1	13	92	752	4196	6	ECL_05045,ECL_01736,ECL_04822,ECL_03064,Novel00125,ECL_04033	7	ECL_03252,ECL_05108,ECL_03126,ECL_04295,ECL_00756,ECL_00024,ECL_01415
GO:0044464	cell part	cellular_component	0.72035	1	13	92	752	4196	6	ECL_04033,Novel00125,ECL_05045,ECL_01736,ECL_03064,ECL_04822	7	ECL_00024,ECL_00756,ECL_01415,ECL_03252,ECL_05108,ECL_03126,ECL_04295
GO:0017111	nucleoside-triphosphatase activity	molecular_function	0.72094	1	6	92	264	4196	2	ECL_01197,ECL_03904	4	ECL_03252,ECL_03982,ECL_00354,ECL_03805
GO:0006629	lipid metabolic process	biological_process	0.72099	1	4	92	185	4196	0		4	ECL_05103,ECL_03375,ECL_00709,ECL_02230
GO:0005524	ATP binding	molecular_function	0.7223	1	10	92	433	4196	3	ECL_04033,ECL_03904,ECL_01197	7	ECL_03805,ECL_00354,ECL_03982,ECL_01567,ECL_00343,ECL_03252,ECL_02048
GO:0043604	amide biosynthetic process	biological_process	0.72357	1	3	92	215	4196	1	Novel00125	2	ECL_00343,ECL_02048
GO:0032559	adenyl ribonucleotide binding	molecular_function	0.72541	1	10	92	436	4196	3	ECL_04033,ECL_03904,ECL_01197	7	ECL_03805,ECL_03982,ECL_00354,ECL_01567,ECL_00343,ECL_02048,ECL_03252
GO:0006720	isoprenoid metabolic process	biological_process	0.72681	1	1	92	42	4196	0		1	ECL_02230
GO:0008299	isoprenoid biosynthetic process	biological_process	0.72681	1	1	92	42	4196	0		1	ECL_02230
GO:0003700	DNA-binding transcription factor activity	molecular_function	0.72774	1	6	92	357	4196	3	ECL_04399,ECL_03153,ECL_04822	3	ECL_00706,ECL_04967,ECL_03126
GO:0003678	DNA helicase activity	molecular_function	0.72811	1	1	92	43	4196	1	ECL_01197	0
GO:0060089	molecular transducer activity	molecular_function	0.72893	1	1	92	46	4196	0		1	ECL_01415
GO:0030554	adenyl nucleotide binding	molecular_function	0.72925	1	10	92	440	4196	3	ECL_04033,ECL_03904,ECL_01197	7	ECL_03805,ECL_00354,ECL_03982,ECL_01567,ECL_00343,ECL_03252,ECL_02048
GO:0016628	oxidoreductase activity, acting on the CH-CH group of donors, NAD or NADP as acceptor	molecular_function	0.72951	1	1	92	47	4196	0		1	ECL_03375
GO:0016462	pyrophosphatase activity	molecular_function	0.73176	1	6	92	269	4196	2	ECL_01197,ECL_03904	4	ECL_03252,ECL_03805,ECL_03982,ECL_00354
GO:0033365	protein localization to organelle	biological_process	0.73266	1	1	92	55	4196	1	ECL_05143	0
GO:0140110	transcription regulator activity	molecular_function	0.73854	1	6	92	361	4196	3	ECL_03153,ECL_04822,ECL_04399	3	ECL_03126,ECL_00706,ECL_04967
GO:0072330	monocarboxylic acid biosynthetic process	biological_process	0.74013	1	1	92	55	4196	1	ECL_03952	0
GO:0050896	response to stimulus	biological_process	0.7408	1	9	92	464	4196	6	ECL_03904,ECL_04399,Novel00125,ECL_04033,ECL_00852,ECL_01197	3	ECL_01415,ECL_05108,ECL_00747
GO:0016757	transferase activity, transferring glycosyl groups	molecular_function	0.7433	1	1	92	55	4196	1	ECL_03064	0
GO:0016818	hydrolase activity, acting on acid anhydrides, in phosphorus-containing anhydrides	molecular_function	0.74375	1	6	92	275	4196	2	ECL_03904,ECL_01197	4	ECL_00354,ECL_03982,ECL_03805,ECL_03252
GO:0043167	ion binding	molecular_function	0.76417	1	21	92	925	4196	4	ECL_01197,ECL_04033,ECL_03904,ECL_03064	17	ECL_00343,ECL_00747,ECL_03126,ECL_03252,ECL_04060,ECL_04387,ECL_03805,ECL_03982,ECL_00354,ECL_04386,ECL_03149,ECL_02048,ECL_02230,ECL_00669,ECL_05105,ECL_00756,ECL_01567
GO:0016791	phosphatase activity	molecular_function	0.76698	1	1	92	59	4196	0		1	ECL_00354
GO:0033014	tetrapyrrole biosynthetic process	biological_process	0.76759	1	1	92	55	4196	1	ECL_04033	0
GO:0046148	pigment biosynthetic process	biological_process	0.77227	1	1	92	46	4196	0		1	ECL_02230
GO:0016817	hydrolase activity, acting on acid anhydrides	molecular_function	0.77607	1	6	92	284	4196	2	ECL_01197,ECL_03904	4	ECL_03982,ECL_00354,ECL_03805,ECL_03252
GO:0008152	metabolic process	biological_process	0.77663	1	53	92	2523	4196	14	ECL_04399,ECL_05143,ECL_01197,ECL_04915,ECL_01736,ECL_03064,ECL_05045,ECL_04033,Novel00125,ECL_03153,ECL_03904,ECL_03661,ECL_03952,ECL_04822	39	ECL_03371,ECL_03805,ECL_05103,ECL_00024,ECL_04055,ECL_04386,ECL_03126,ECL_04296,ECL_02229,ECL_04058,ECL_04061,ECL_04967,ECL_04387,ECL_03809,ECL_02230,ECL_02635,ECL_00707,ECL_00669,ECL_03375,ECL_00756,ECL_01567,ECL_03149,ECL_00757,ECL_02048,ECL_00754,ECL_00676,ECL_03127,ECL_00706,ECL_00354,ECL_04063,ECL_00673,ECL_04299,ECL_00343,ECL_04295,ECL_04060,ECL_03795,ECL_00709,ECL_05106,ECL_04059
GO:0043412	macromolecule modification	biological_process	0.78453	1	3	92	167	4196	2	ECL_05045,ECL_01197	1	ECL_03805
GO:0016032	viral process	biological_process	0.78674	1	1	92	79	4196	0		1	ECL_03221
GO:0044419	interspecies interaction between organisms	biological_process	0.78924	1	2	92	135	4196	0		2	ECL_00710,ECL_03221
GO:0040011	locomotion	biological_process	0.79179	1	1	92	72	4196	0		1	ECL_01415
GO:0035556	intracellular signal transduction	biological_process	0.79189	1	2	92	123	4196	1	ECL_03904	1	ECL_01415
GO:0043229	intracellular organelle	cellular_component	0.79555	1	5	92	339	4196	2	Novel00125,ECL_04822	3	ECL_03252,ECL_00024,ECL_00756
GO:0043231	intracellular membrane-bounded organelle	cellular_component	0.79627	1	3	92	190	4196	1	ECL_04822	2	ECL_00024,ECL_00756
GO:0035639	purine ribonucleoside triphosphate binding	molecular_function	0.80182	1	10	92	471	4196	3	ECL_01197,ECL_03904,ECL_04033	7	ECL_03252,ECL_02048,ECL_00343,ECL_01567,ECL_03982,ECL_00354,ECL_03805
GO:0005840	ribosome	cellular_component	0.80355	1	1	92	117	4196	1	Novel00125	0
GO:0043232	intracellular non-membrane-bounded organelle	cellular_component	0.80457	1	2	92	177	4196	1	Novel00125	1	ECL_03252
GO:0071840	cellular component organization or biogenesis	biological_process	0.80537	1	4	92	255	4196	3	ECL_05143,ECL_05045,ECL_00852	1	ECL_03221
GO:0003735	structural constituent of ribosome	molecular_function	0.80825	1	1	92	120	4196	1	Novel00125	0
GO:0033013	tetrapyrrole metabolic process	biological_process	0.8113	1	1	92	64	4196	1	ECL_04033	0
GO:0032555	purine ribonucleotide binding	molecular_function	0.81171	1	10	92	477	4196	3	ECL_03904,ECL_04033,ECL_01197	7	ECL_01567,ECL_03805,ECL_03982,ECL_00354,ECL_03252,ECL_02048,ECL_00343
GO:0042578	phosphoric ester hydrolase activity	molecular_function	0.81297	1	1	92	68	4196	0		1	ECL_00354
GO:0043227	membrane-bounded organelle	cellular_component	0.81698	1	3	92	196	4196	1	ECL_04822	2	ECL_00024,ECL_00756
GO:0017076	purine nucleotide binding	molecular_function	0.81736	1	10	92	482	4196	3	ECL_04033,ECL_03904,ECL_01197	7	ECL_00354,ECL_03982,ECL_03805,ECL_01567,ECL_00343,ECL_02048,ECL_03252
GO:0006412	translation	biological_process	0.81817	1	2	92	187	4196	1	Novel00125	1	ECL_02048
GO:0042440	pigment metabolic process	biological_process	0.81901	1	1	92	56	4196	0		1	ECL_02230
GO:0016051	carbohydrate biosynthetic process	biological_process	0.82041	1	1	92	67	4196	1	ECL_03952	0
GO:0008610	lipid biosynthetic process	biological_process	0.82145	1	2	92	115	4196	0		2	ECL_03375,ECL_02230
GO:0005198	structural molecule activity	molecular_function	0.82719	1	2	92	184	4196	2	ECL_01197,Novel00125	0
GO:0044403	symbiont process	biological_process	0.83673	1	1	92	91	4196	0		1	ECL_03221
GO:1901362	organic cyclic compound biosynthetic process	biological_process	0.83748	1	14	92	840	4196	7	ECL_05143,ECL_04822,ECL_03064,ECL_04399,ECL_03952,ECL_04033,ECL_03153	7	ECL_04967,ECL_00706,ECL_03126,ECL_00024,ECL_03375,ECL_01567,ECL_00354
GO:0032553	ribonucleotide binding	molecular_function	0.83914	1	10	92	496	4196	3	ECL_04033,ECL_03904,ECL_01197	7	ECL_03805,ECL_00354,ECL_03982,ECL_01567,ECL_00343,ECL_03252,ECL_02048
GO:0016772	transferase activity, transferring phosphorus-containing groups	molecular_function	0.84373	1	6	92	327	4196	2	ECL_04033,ECL_00170	4	ECL_00354,ECL_00019,ECL_00361,ECL_04054
GO:0097367	carbohydrate derivative binding	molecular_function	0.84648	1	10	92	499	4196	3	ECL_01197,ECL_03904,ECL_04033	7	ECL_03252,ECL_02048,ECL_00343,ECL_01567,ECL_03805,ECL_00354,ECL_03982
GO:0006631	fatty acid metabolic process	biological_process	0.8514	1	1	92	68	4196	0		1	ECL_05103
GO:0043226	organelle	cellular_component	0.85184	1	5	92	374	4196	2	Novel00125,ECL_04822	3	ECL_03252,ECL_00756,ECL_00024
GO:0050660	flavin adenine dinucleotide binding	molecular_function	0.85275	1	1	92	60	4196	0		1	ECL_02230
GO:0007154	cell communication	biological_process	0.86065	1	4	92	241	4196	2	ECL_03904,ECL_04033	2	ECL_00747,ECL_01415
GO:0000160	phosphorelay signal transduction system	biological_process	0.86095	1	1	92	87	4196	0		1	ECL_01415
GO:0016043	cellular component organization	biological_process	0.86176	1	3	92	220	4196	2	ECL_05143,ECL_00852	1	ECL_03221
GO:0016779	nucleotidyltransferase activity	molecular_function	0.86463	1	1	92	81	4196	0		1	ECL_00361
GO:0043228	non-membrane-bounded organelle	cellular_component	0.86501	1	2	92	201	4196	1	Novel00125	1	ECL_03252
GO:0018130	heterocycle biosynthetic process	biological_process	0.86781	1	13	92	817	4196	7	ECL_03153,ECL_04033,ECL_04399,ECL_03952,ECL_04822,ECL_03064,ECL_05143	6	ECL_00354,ECL_01567,ECL_00024,ECL_03126,ECL_04967,ECL_00706
GO:0008144	drug binding	molecular_function	0.87514	1	10	92	492	4196	3	ECL_03904,ECL_04033,ECL_01197	7	ECL_01567,ECL_03805,ECL_00354,ECL_03982,ECL_03252,ECL_02048,ECL_00343
GO:0019842	vitamin binding	molecular_function	0.87764	1	1	92	64	4196	0		1	ECL_03126
GO:0008270	zinc ion binding	molecular_function	0.89209	1	1	92	98	4196	0		1	ECL_00747
GO:0000166	nucleotide binding	molecular_function	0.89302	1	13	92	647	4196	3	ECL_03904,ECL_04033,ECL_01197	10	ECL_05103,ECL_01567,ECL_02230,ECL_03805,ECL_03982,ECL_00354,ECL_02048,ECL_03252,ECL_04060,ECL_00343
GO:1901265	nucleoside phosphate binding	molecular_function	0.89302	1	13	92	647	4196	3	ECL_01197,ECL_04033,ECL_03904	10	ECL_00343,ECL_04060,ECL_02048,ECL_03252,ECL_00354,ECL_03982,ECL_02230,ECL_03805,ECL_01567,ECL_05103
GO:0034613	cellular protein localization	biological_process	0.89403	1	1	92	95	4196	1	ECL_05143	0
GO:0070727	cellular macromolecule localization	biological_process	0.89403	1	1	92	95	4196	1	ECL_05143	0
GO:0051641	cellular localization	biological_process	0.89863	1	1	92	97	4196	1	ECL_05143	0
GO:0019438	aromatic compound biosynthetic process	biological_process	0.90147	1	12	92	794	4196	7	ECL_03064,ECL_04822,ECL_05143,ECL_03153,ECL_04033,ECL_03952,ECL_04399	5	ECL_03126,ECL_04967,ECL_00706,ECL_01567,ECL_00024
GO:0044255	cellular lipid metabolic process	biological_process	0.90258	1	2	92	145	4196	0		2	ECL_05103,ECL_02230
GO:0034654	nucleobase-containing compound biosynthetic process	biological_process	0.9046	1	10	92	699	4196	5	ECL_05143,ECL_04822,ECL_04399,ECL_03952,ECL_03153	5	ECL_00706,ECL_04967,ECL_03126,ECL_01567,ECL_00024
GO:0043168	anion binding	molecular_function	0.90535	1	13	92	645	4196	3	ECL_01197,ECL_04033,ECL_03904	10	ECL_03126,ECL_00343,ECL_03252,ECL_02048,ECL_00354,ECL_03982,ECL_00669,ECL_03805,ECL_02230,ECL_01567
GO:0051704	multi-organism process	biological_process	0.9073	1	2	92	187	4196	0		2	ECL_03221,ECL_00710
GO:0036094	small molecule binding	molecular_function	0.91222	1	15	92	736	4196	3	ECL_01197,ECL_03904,ECL_04033	12	ECL_03252,ECL_02048,ECL_04060,ECL_00343,ECL_03126,ECL_01567,ECL_05103,ECL_00669,ECL_03982,ECL_00354,ECL_02230,ECL_03805
GO:0044085	cellular component biogenesis	biological_process	0.91358	1	1	92	119	4196	1	ECL_05045	0
GO:0006310	DNA recombination	biological_process	0.91479	1	2	92	218	4196	2	ECL_04399,ECL_01197	0
GO:0016070	RNA metabolic process	biological_process	0.91894	1	13	92	845	4196	5	ECL_04822,ECL_05045,ECL_01197,ECL_03153,ECL_04399	8	ECL_03126,ECL_00706,ECL_04059,ECL_04967,ECL_02048,ECL_03805,ECL_02230,ECL_01567
GO:0006996	organelle organization	biological_process	0.92057	1	1	92	109	4196	1	ECL_05143	0
GO:0006807	nitrogen compound metabolic process	biological_process	0.92403	1	31	92	1763	4196	14	ECL_03904,ECL_04399,ECL_03153,ECL_04033,Novel00125,ECL_05143,ECL_01197,ECL_03661,ECL_03952,ECL_04915,ECL_05045,ECL_03064,ECL_04822,ECL_01736	17	ECL_04386,ECL_00024,ECL_00354,ECL_03805,ECL_04967,ECL_04387,ECL_04295,ECL_03126,ECL_00343,ECL_01567,ECL_00709,ECL_03375,ECL_00669,ECL_02230,ECL_04059,ECL_00706,ECL_02048
GO:0005576	extracellular region	cellular_component	0.92444	1	1	92	101	4196	0		1	ECL_00710
GO:0044271	cellular nitrogen compound biosynthetic process	biological_process	0.93012	1	14	92	974	4196	7	ECL_03952,ECL_04399,ECL_03153,Novel00125,ECL_04033,ECL_05143,ECL_04822	7	ECL_01567,ECL_00024,ECL_00706,ECL_04967,ECL_02048,ECL_00343,ECL_03126
GO:0016741	transferase activity, transferring one-carbon groups	molecular_function	0.93311	1	1	92	114	4196	0		1	ECL_00669
GO:0016301	kinase activity	molecular_function	0.94452	1	2	92	174	4196	1	ECL_04033	1	ECL_00354
GO:1901360	organic cyclic compound metabolic process	biological_process	0.94616	1	23	92	1392	4196	11	ECL_03952,ECL_05045,ECL_04822,ECL_03064,ECL_04399,ECL_03153,ECL_04033,Novel00125,ECL_05143,ECL_01197,ECL_03661	12	ECL_01567,ECL_03375,ECL_02230,ECL_00706,ECL_04059,ECL_02048,ECL_00024,ECL_00354,ECL_03805,ECL_04967,ECL_04295,ECL_03126
GO:0006355	regulation of transcription, DNA-templated	biological_process	0.95144	1	7	92	590	4196	3	ECL_03153,ECL_04822,ECL_04399	4	ECL_03126,ECL_04967,ECL_00706,ECL_01567
GO:0051252	regulation of RNA metabolic process	biological_process	0.95144	1	7	92	590	4196	3	ECL_04822,ECL_03153,ECL_04399	4	ECL_03126,ECL_01567,ECL_00706,ECL_04967
GO:1903506	regulation of nucleic acid-templated transcription	biological_process	0.95144	1	7	92	590	4196	3	ECL_04822,ECL_03153,ECL_04399	4	ECL_03126,ECL_01567,ECL_00706,ECL_04967
GO:2001141	regulation of RNA biosynthetic process	biological_process	0.95144	1	7	92	590	4196	3	ECL_03153,ECL_04822,ECL_04399	4	ECL_03126,ECL_04967,ECL_00706,ECL_01567
GO:0044249	cellular biosynthetic process	biological_process	0.95189	1	19	92	1227	4196	8	ECL_05143,ECL_04399,ECL_04033,Novel00125,ECL_03153,ECL_03064,ECL_04822,ECL_03952	11	ECL_04967,ECL_03126,ECL_00343,ECL_00024,ECL_00354,ECL_02048,ECL_00706,ECL_03127,ECL_03375,ECL_01567,ECL_02230
GO:0019219	regulation of nucleobase-containing compound metabolic process	biological_process	0.95409	1	7	92	594	4196	3	ECL_04399,ECL_04822,ECL_03153	4	ECL_01567,ECL_04967,ECL_00706,ECL_03126
GO:0006725	cellular aromatic compound metabolic process	biological_process	0.95412	1	22	92	1362	4196	11	ECL_04033,Novel00125,ECL_03153,ECL_04399,ECL_03661,ECL_05143,ECL_01197,ECL_03952,ECL_03064,ECL_04822,ECL_05045	11	ECL_03805,ECL_00024,ECL_03126,ECL_04295,ECL_04967,ECL_02230,ECL_00756,ECL_01567,ECL_02048,ECL_04059,ECL_00706
GO:0034641	cellular nitrogen compound metabolic process	biological_process	0.95459	1	24	92	1508	4196	12	ECL_03904,ECL_04399,ECL_03153,Novel00125,ECL_04033,ECL_05143,ECL_01197,ECL_03661,ECL_03952,ECL_05045,ECL_03064,ECL_04822	12	ECL_00024,ECL_03805,ECL_04387,ECL_04967,ECL_04295,ECL_00343,ECL_03126,ECL_01567,ECL_02230,ECL_00706,ECL_04059,ECL_02048
GO:0046483	heterocycle metabolic process	biological_process	0.95499	1	22	92	1366	4196	11	ECL_04399,ECL_03153,ECL_04033,Novel00125,ECL_01197,ECL_05143,ECL_03661,ECL_03952,ECL_05045,ECL_03064,ECL_04822	11	ECL_00024,ECL_00354,ECL_03805,ECL_04967,ECL_04295,ECL_03126,ECL_01567,ECL_02230,ECL_00706,ECL_04059,ECL_02048
GO:0010467	gene expression	biological_process	0.95645	1	13	92	955	4196	5	Novel00125,ECL_03153,ECL_04399,ECL_04822,ECL_01197	8	ECL_03805,ECL_02230,ECL_01567,ECL_03126,ECL_02048,ECL_04059,ECL_00706,ECL_04967
GO:0010556	regulation of macromolecule biosynthetic process	biological_process	0.95691	1	7	92	597	4196	3	ECL_04399,ECL_03153,ECL_04822	4	ECL_04967,ECL_00706,ECL_01567,ECL_03126
GO:0031326	regulation of cellular biosynthetic process	biological_process	0.95691	1	7	92	597	4196	3	ECL_04399,ECL_04822,ECL_03153	4	ECL_01567,ECL_00706,ECL_04967,ECL_03126
GO:2000112	regulation of cellular macromolecule biosynthetic process	biological_process	0.95691	1	7	92	597	4196	3	ECL_04822,ECL_03153,ECL_04399	4	ECL_03126,ECL_01567,ECL_00706,ECL_04967
GO:0009889	regulation of biosynthetic process	biological_process	0.95784	1	7	92	598	4196	3	ECL_04822,ECL_03153,ECL_04399	4	ECL_03126,ECL_01567,ECL_04967,ECL_00706
GO:0006139	nucleobase-containing compound metabolic process	biological_process	0.95792	1	20	92	1270	4196	10	ECL_05143,ECL_01197,ECL_03661,ECL_04399,ECL_04033,Novel00125,ECL_03153,ECL_05045,ECL_04822,ECL_03952	10	ECL_04967,ECL_03126,ECL_04295,ECL_00024,ECL_03805,ECL_02048,ECL_04059,ECL_00706,ECL_01567,ECL_02230
GO:0051171	regulation of nitrogen compound metabolic process	biological_process	0.95961	1	7	92	603	4196	3	ECL_04399,ECL_04822,ECL_03153	4	ECL_01567,ECL_00706,ECL_04967,ECL_03126
GO:0031323	regulation of cellular metabolic process	biological_process	0.96245	1	7	92	608	4196	3	ECL_04822,ECL_03153,ECL_04399	4	ECL_03126,ECL_01567,ECL_00706,ECL_04967
GO:0071704	organic substance metabolic process	biological_process	0.96246	1	37	92	2065	4196	14	ECL_04915,ECL_05045,ECL_01736,ECL_03064,ECL_04399,ECL_05143,ECL_01197,ECL_03952,ECL_04822,ECL_03904,ECL_04033,Novel00125,ECL_03153,ECL_03661	23	ECL_03375,ECL_01567,ECL_02230,ECL_00707,ECL_00669,ECL_02048,ECL_00706,ECL_03127,ECL_00676,ECL_05103,ECL_00024,ECL_04055,ECL_03805,ECL_03371,ECL_04387,ECL_04967,ECL_03126,ECL_00709,ECL_05106,ECL_04059,ECL_00354,ECL_00343,ECL_04295
GO:0010468	regulation of gene expression	biological_process	0.96394	1	7	92	610	4196	3	ECL_04399,ECL_03153,ECL_04822	4	ECL_00706,ECL_04967,ECL_01567,ECL_03126
GO:0080090	regulation of primary metabolic process	biological_process	0.96406	1	7	92	611	4196	3	ECL_03153,ECL_04822,ECL_04399	4	ECL_03126,ECL_00706,ECL_04967,ECL_01567
GO:0045184	establishment of protein localization	biological_process	0.96444	1	1	92	141	4196	1	ECL_05143	0
GO:0005515	protein binding	molecular_function	0.96586	1	3	92	258	4196	1	ECL_00828	2	ECL_01567,ECL_00747
GO:0008104	protein localization	biological_process	0.96648	1	1	92	145	4196	1	ECL_05143	0
GO:0060255	regulation of macromolecule metabolic process	biological_process	0.96794	1	7	92	619	4196	3	ECL_04399,ECL_04822,ECL_03153	4	ECL_01567,ECL_04967,ECL_00706,ECL_03126
GO:0006351	transcription, DNA-templated	biological_process	0.9683	1	7	92	623	4196	3	ECL_03153,ECL_04822,ECL_04399	4	ECL_03126,ECL_00706,ECL_04967,ECL_01567
GO:0097659	nucleic acid-templated transcription	biological_process	0.9683	1	7	92	623	4196	3	ECL_04399,ECL_03153,ECL_04822	4	ECL_00706,ECL_04967,ECL_01567,ECL_03126
GO:0032774	RNA biosynthetic process	biological_process	0.96941	1	7	92	625	4196	3	ECL_04822,ECL_03153,ECL_04399	4	ECL_03126,ECL_01567,ECL_04967,ECL_00706
GO:1901576	organic substance biosynthetic process	biological_process	0.96948	1	19	92	1263	4196	8	ECL_03064,ECL_04822,ECL_03952,ECL_05143,ECL_04399,ECL_03153,Novel00125,ECL_04033	11	ECL_00706,ECL_03127,ECL_02048,ECL_01567,ECL_03375,ECL_02230,ECL_04967,ECL_00343,ECL_03126,ECL_00024,ECL_00354
GO:0015833	peptide transport	biological_process	0.97021	1	1	92	145	4196	0		1	ECL_00354
GO:0042886	amide transport	biological_process	0.97021	1	1	92	145	4196	0		1	ECL_00354
GO:0019222	regulation of metabolic process	biological_process	0.97174	1	7	92	627	4196	3	ECL_04399,ECL_04822,ECL_03153	4	ECL_01567,ECL_04967,ECL_00706,ECL_03126
GO:0033036	macromolecule localization	biological_process	0.97689	1	1	92	161	4196	1	ECL_05143	0
GO:0044238	primary metabolic process	biological_process	0.97696	1	33	92	1927	4196	13	ECL_03661,ECL_03153,ECL_04033,Novel00125,ECL_04822,ECL_03952,ECL_05143,ECL_01197,ECL_04399,ECL_03064,ECL_01736,ECL_05045,ECL_04915	20	ECL_04295,ECL_00354,ECL_04059,ECL_05106,ECL_00709,ECL_03126,ECL_04967,ECL_03805,ECL_03371,ECL_04055,ECL_05103,ECL_00024,ECL_00676,ECL_00706,ECL_02048,ECL_00707,ECL_00669,ECL_02230,ECL_01567,ECL_03375
GO:0140097	catalytic activity, acting on DNA	molecular_function	0.97875	1	2	92	276	4196	2	ECL_04399,ECL_01197	0
GO:0003676	nucleic acid binding	molecular_function	0.98065	1	12	92	966	4196	8	ECL_03153,Novel00125,ECL_04033,ECL_03904,ECL_04399,ECL_04822,ECL_01197,ECL_05045	4	ECL_00354,ECL_03126,ECL_04299,ECL_00706
GO:0007165	signal transduction	biological_process	0.98133	1	2	92	229	4196	1	ECL_03904	1	ECL_01415
GO:0044237	cellular metabolic process	biological_process	0.98238	1	31	92	1901	4196	12	ECL_05143,ECL_01197,ECL_03661,ECL_03904,ECL_04399,ECL_03153,ECL_04033,Novel00125,ECL_05045,ECL_04822,ECL_03064,ECL_03952	19	ECL_04967,ECL_04387,ECL_04295,ECL_03126,ECL_00343,ECL_05103,ECL_00024,ECL_00354,ECL_03805,ECL_00706,ECL_03127,ECL_04059,ECL_02048,ECL_01567,ECL_03375,ECL_00756,ECL_00669,ECL_03809,ECL_02230
GO:0023052	signaling	biological_process	0.98244	1	2	92	231	4196	1	ECL_03904	1	ECL_01415
GO:0006259	DNA metabolic process	biological_process	0.9861	1	4	92	440	4196	4	Novel00125,ECL_04033,ECL_01197,ECL_04399	0
GO:0050794	regulation of cellular process	biological_process	0.98627	1	10	92	832	4196	4	ECL_04822,ECL_04399,ECL_03904,ECL_03153	6	ECL_00706,ECL_04967,ECL_03126,ECL_00711,ECL_01567,ECL_01415
GO:0016740	transferase activity	molecular_function	0.98898	1	9	92	678	4196	3	ECL_03064,ECL_04033,ECL_00170	6	ECL_04295,ECL_00019,ECL_00361,ECL_00354,ECL_00669,ECL_04054
GO:0009058	biosynthetic process	biological_process	0.99004	1	19	92	1340	4196	8	ECL_03064,ECL_04822,ECL_03952,ECL_05143,ECL_03153,Novel00125,ECL_04033,ECL_04399	11	ECL_00706,ECL_03127,ECL_02048,ECL_02230,ECL_01567,ECL_03375,ECL_00343,ECL_03126,ECL_04967,ECL_00354,ECL_00024
GO:0005488	binding	molecular_function	0.99017	1	34	92	1979	4196	10	ECL_04822,ECL_00828,ECL_03904,ECL_04033,Novel00125,ECL_03153,ECL_05045,ECL_03064,ECL_01197,ECL_04399	24	ECL_05105,ECL_04060,ECL_03252,ECL_00747,ECL_04299,ECL_00343,ECL_00354,ECL_02048,ECL_00706,ECL_03127,ECL_03149,ECL_03375,ECL_00756,ECL_01567,ECL_02635,ECL_02230,ECL_00669,ECL_04058,ECL_04387,ECL_03126,ECL_05103,ECL_04386,ECL_03805,ECL_03982
GO:0050789	regulation of biological process	biological_process	0.99084	1	10	92	862	4196	4	ECL_04822,ECL_03904,ECL_04399,ECL_03153	6	ECL_00706,ECL_04967,ECL_03126,ECL_01567,ECL_00711,ECL_01415
GO:0090304	nucleic acid metabolic process	biological_process	0.99177	1	15	92	1150	4196	7	ECL_04822,ECL_01197,ECL_05045,Novel00125,ECL_04033,ECL_03153,ECL_04399	8	ECL_03126,ECL_02048,ECL_04059,ECL_00706,ECL_04967,ECL_03805,ECL_02230,ECL_01567
GO:0071705	nitrogen compound transport	biological_process	0.99236	1	1	92	191	4196	0		1	ECL_00354
GO:0065007	biological regulation	biological_process	0.99411	1	10	92	893	4196	4	ECL_04822,ECL_03153,ECL_03904,ECL_04399	6	ECL_03126,ECL_04967,ECL_00706,ECL_01415,ECL_00711,ECL_01567
GO:0034645	cellular macromolecule biosynthetic process	biological_process	0.99488	1	9	92	886	4196	4	ECL_04822,ECL_04399,ECL_03153,Novel00125	5	ECL_04967,ECL_00706,ECL_02048,ECL_03126,ECL_01567
GO:0009059	macromolecule biosynthetic process	biological_process	0.99538	1	9	92	892	4196	4	ECL_04822,ECL_04399,Novel00125,ECL_03153	5	ECL_02048,ECL_04967,ECL_00706,ECL_03126,ECL_01567
GO:0009987	cellular process	biological_process	0.9957	1	36	92	2259	4196	13	ECL_05143,ECL_01197,ECL_04399,ECL_05045,ECL_03064,ECL_00852,ECL_03661,ECL_03904,ECL_04033,Novel00125,ECL_03153,ECL_04822,ECL_03952	23	ECL_04967,ECL_04387,ECL_03126,ECL_05103,ECL_00024,ECL_03805,ECL_02048,ECL_00706,ECL_03127,ECL_03375,ECL_00756,ECL_01567,ECL_03809,ECL_01415,ECL_02230,ECL_00669,ECL_00747,ECL_00343,ECL_04295,ECL_00354,ECL_04059,ECL_03221,ECL_00711
GO:0003677	DNA binding	molecular_function	0.9958	1	7	92	765	4196	5	ECL_04399,ECL_03153,ECL_04822,Novel00125,ECL_04033	2	ECL_00706,ECL_03126
GO:0043170	macromolecule metabolic process	biological_process	0.99702	1	19	92	1471	4196	9	ECL_01736,ECL_04822,ECL_05045,ECL_04915,ECL_01197,ECL_04033,Novel00125,ECL_03153,ECL_04399	10	ECL_02048,ECL_04059,ECL_00706,ECL_02230,ECL_01567,ECL_00709,ECL_03126,ECL_04967,ECL_03805,ECL_00354
GO:0097159	organic cyclic compound binding	molecular_function	0.99813	1	21	92	1492	4196	8	ECL_04822,ECL_05045,ECL_01197,Novel00125,ECL_04033,ECL_03153,ECL_04399,ECL_03904	13	ECL_02048,ECL_00706,ECL_02230,ECL_01567,ECL_00343,ECL_03126,ECL_04299,ECL_03252,ECL_04060,ECL_03805,ECL_03982,ECL_00354,ECL_05103
GO:1901363	heterocyclic compound binding	molecular_function	0.99813	1	21	92	1492	4196	8	ECL_01197,ECL_03904,ECL_04399,ECL_03153,ECL_04033,Novel00125,ECL_05045,ECL_04822	13	ECL_04060,ECL_03252,ECL_04299,ECL_03126,ECL_00343,ECL_05103,ECL_00354,ECL_03982,ECL_03805,ECL_00706,ECL_02048,ECL_01567,ECL_02230
GO:0044260	cellular macromolecule metabolic process	biological_process	0.99913	1	13	92	1252	4196	7	ECL_04822,ECL_01197,ECL_05045,ECL_03153,ECL_04033,Novel00125,ECL_04399	6	ECL_03126,ECL_04967,ECL_00706,ECL_02048,ECL_00354,ECL_01567
