# Supplementary material for: NagZ modulates the virulence of E. cloacae by acting through the gene of unknown function, ECL_03795
Source: Virulence. 2024 Jun 24;15(1):2367652. doi: 10.1080/21505594.2024.2367652 (PMC11197897; doi:10.1080/21505594.2024.2367652)
Supplement: Supplemental Material [file KVIR_A_2367652_SM7196.zip › Table S2.xls]

## Sheet: Table S2 DEG KEGG enrichment
##Databases: KEGG PATHWAY
##Statistical test method: hypergeometric test / Fisher's exact test
##FDR correction method: Benjamini and Hochberg
#Term	Database	ID	Input number	Background number	P-Value	Corrected P-Value	Input	KEGG_ID/KO	Entrez_ID	Hyperlink
Tyrosine metabolism	KEGG PATHWAY	ecl00350	5	17	0.000584081	0.0227791	ECL_04299|ECL_00750|ECL_00754|ECL_00756|ECL_00757	ecl:EcolC_3702|ecl:EcolC_3710|ecl:EcolC_3706|ecl:EcolC_3704|ecl:EcolC_3703|	6066149|6064673|6065597|6065740|6065126|	http://www.genome.jp/kegg-bin/show_pathway?ecl00350/ecl:EcolC_3704%09red/ecl:EcolC_3706%09red/ecl:EcolC_3710%09red/ecl:EcolC_3703%09red/ecl:EcolC_3702%09red
Degradation of aromatic compounds	KEGG PATHWAY	ecl01220	5	22	0.00157001	0.0306152	ECL_04299|ECL_00750|ECL_00709|ECL_00756|ECL_00757	ecl:EcolC_3702|ecl:EcolC_3710|ecl:EcolC_3276|ecl:EcolC_3704|ecl:EcolC_3703|	6066149|6064673|6065694|6065740|6065126|	http://www.genome.jp/kegg-bin/show_pathway?ecl01220/ecl:EcolC_3704%09red/ecl:EcolC_3276%09red/ecl:EcolC_3710%09red/ecl:EcolC_3703%09red/ecl:EcolC_3702%09red
ABC transporters	KEGG PATHWAY	ecl02010	13	177	0.00853623	0.110971	ECL_00343|ECL_03804|ECL_04815|ECL_04814|ECL_04811|ECL_00198|ECL_00344|ECL_00361|ECL_04810|ECL_03982|ECL_04809|ECL_05131|ECL_03805	ecl:EcolC_4243|ecl:EcolC_4244|ecl:EcolC_0259|ecl:EcolC_0260|ecl:EcolC_0263|ecl:EcolC_0146|ecl:EcolC_4244|ecl:EcolC_3922|ecl:EcolC_0264|ecl:EcolC_2682|ecl:EcolC_0265|ecl:EcolC_4244|ecl:EcolC_4245|	6067935|6067943|6067967|6067992|6067899|6068306|6067943|6064406|6068012|6064648|6068009|6067943|6067948|	http://www.genome.jp/kegg-bin/show_pathway?ecl02010/ecl:EcolC_3922%09red/ecl:EcolC_2682%09red/ecl:EcolC_0146%09red/ecl:EcolC_4245%09red/ecl:EcolC_4243%09red/ecl:EcolC_0264%09red/ecl:EcolC_0263%09red/ecl:EcolC_4244%09red/ecl:EcolC_0260%09red/ecl:EcolC_0265%09red/ecl:EcolC_0259%09red
Arginine and proline metabolism	KEGG PATHWAY	ecl00330	5	40	0.0148592	0.144878	ECL_00670|ECL_02230|ECL_03998|ECL_00669|ECL_02229	ecl:EcolC_3101|ecl:EcolC_2324|ecl:EcolC_3300|ecl:EcolC_3758|ecl:EcolC_2325|	6064861|6066648|6067085|6068674|6067383|	http://www.genome.jp/kegg-bin/show_pathway?ecl00330/ecl:EcolC_2324%09red/ecl:EcolC_2325%09red/ecl:EcolC_3758%09red/ecl:EcolC_3101%09red/ecl:EcolC_3300%09red
Bacterial chemotaxis	KEGG PATHWAY	ecl02030	3	26	0.0673953	0.515035	ECL_00343|ECL_03221|ECL_01415	ecl:EcolC_4243|ecl:EcolC_1703|ecl:EcolC_1749|	6067935|6064630|6066189|	http://www.genome.jp/kegg-bin/show_pathway?ecl02030/ecl:EcolC_1703%09red/ecl:EcolC_4243%09red/ecl:EcolC_1749%09red
Purine metabolism	KEGG PATHWAY	ecl00230	6	86	0.0792362	0.515035	ECL_00647|ECL_03774|ECL_03661|ECL_03998|ECL_03791|ECL_00670	ecl:EcolC_3111|ecl:EcolC_1200|ecl:EcolC_1340|ecl:EcolC_3300|ecl:EcolC_1177|ecl:EcolC_3101|	6066317|6067661|6068218|6067085|6064917|6064861|	http://www.genome.jp/kegg-bin/show_pathway?ecl00230/ecl:EcolC_3101%09red/ecl:EcolC_3111%09red/ecl:EcolC_1200%09red/ecl:EcolC_3300%09red/ecl:EcolC_1340%09red/ecl:EcolC_1177%09red
Valine, leucine and isoleucine biosynthesis	KEGG PATHWAY	ecl00290	2	17	0.126618	0.637063	ECL_03126|ECL_03795	ecl:EcolC_4234|ecl:EcolC_4231|	6067862|6067855|	http://www.genome.jp/kegg-bin/show_pathway?ecl00290/ecl:EcolC_4231%09red/ecl:EcolC_4234%09red
Microbial metabolism in diverse environments	KEGG PATHWAY	ecl01120	12	246	0.135516	0.637063	ECL_04299|ECL_00647|ECL_03998|ECL_03809|ECL_03252|ECL_00750|ECL_00673|ECL_00709|ECL_00670|ECL_00754|ECL_00756|ECL_00757	ecl:EcolC_3702|ecl:EcolC_3111|ecl:EcolC_3300|ecl:EcolC_2270|ecl:EcolC_3905|ecl:EcolC_3710|ecl:EcolC_1198|ecl:EcolC_3276|ecl:EcolC_3101|ecl:EcolC_3706|ecl:EcolC_3704|ecl:EcolC_3703|	6066149|6066317|6067085|6067018|6064381|6064673|6064663|6065694|6064861|6065597|6065740|6065126|	http://www.genome.jp/kegg-bin/show_pathway?ecl01120/ecl:EcolC_3101%09red/ecl:EcolC_3111%09red/ecl:EcolC_3300%09red/ecl:EcolC_3276%09red/ecl:EcolC_3704%09red/ecl:EcolC_3706%09red/ecl:EcolC_3905%09red/ecl:EcolC_3703%09red/ecl:EcolC_3702%09red/ecl:EcolC_2270%09red/ecl:EcolC_3710%09red/ecl:EcolC_1198%09red
Fructose and mannose metabolism	KEGG PATHWAY	ecl00051	3	41	0.173054	0.637063	ECL_00170|ECL_03375|ECL_03371	ecl:EcolC_0113|ecl:EcolC_1589|ecl:EcolC_1593|	6068598|6066811|6064652|	http://www.genome.jp/kegg-bin/show_pathway?ecl00051/ecl:EcolC_1589%09red/ecl:EcolC_1593%09red/ecl:EcolC_0113%09red
Glycolysis / Gluconeogenesis	KEGG PATHWAY	ecl00010	3	41	0.173054	0.637063	ECL_00019|ECL_04055|ECL_04054	ecl:EcolC_0020|ecl:EcolC_0996|ecl:EcolC_0997|	6066592|6067726|6067723|	http://www.genome.jp/kegg-bin/show_pathway?ecl00010/ecl:EcolC_0020%09red/ecl:EcolC_0997%09red/ecl:EcolC_0996%09red
Pantothenate and CoA biosynthesis	KEGG PATHWAY	ecl00770	2	23	0.196339	0.637063	ECL_03126|ECL_03795	ecl:EcolC_4234|ecl:EcolC_4231|	6067862|6067855|	http://www.genome.jp/kegg-bin/show_pathway?ecl00770/ecl:EcolC_4231%09red/ecl:EcolC_4234%09red
Biosynthesis of unsaturated fatty acids	KEGG PATHWAY	ecl01040	1	6	0.207913	0.637063	ECL_02635	ecl:EcolC_2508|	6066387|	http://www.genome.jp/kegg-bin/show_pathway?ecl01040/ecl:EcolC_2508%09red
Phosphotransferase system (PTS)	KEGG PATHWAY	ecl02060	3	48	0.232482	0.637063	ECL_00170|ECL_00019|ECL_04054	ecl:EcolC_0113|ecl:EcolC_0020|ecl:EcolC_0997|	6068598|6066592|6067723|	http://www.genome.jp/kegg-bin/show_pathway?ecl02060/ecl:EcolC_0020%09red/ecl:EcolC_0113%09red/ecl:EcolC_0997%09red
Nitrogen metabolism	KEGG PATHWAY	ecl00910	2	26	0.232774	0.637063	ECL_00670|ECL_03998	ecl:EcolC_3101|ecl:EcolC_3300|	6064861|6067085|	http://www.genome.jp/kegg-bin/show_pathway?ecl00910/ecl:EcolC_3300%09red/ecl:EcolC_3101%09red
2-Oxocarboxylic acid metabolism	KEGG PATHWAY	ecl01210	2	27	0.245024	0.637063	ECL_03126|ECL_03795	ecl:EcolC_4234|ecl:EcolC_4231|	6067862|6067855|	http://www.genome.jp/kegg-bin/show_pathway?ecl01210/ecl:EcolC_4231%09red/ecl:EcolC_4234%09red
Phenylalanine metabolism	KEGG PATHWAY	ecl00360	2	30	0.281872	0.687062	ECL_00709|ECL_03809	ecl:EcolC_3276|ecl:EcolC_2270|	6065694|6067018|	http://www.genome.jp/kegg-bin/show_pathway?ecl00360/ecl:EcolC_2270%09red/ecl:EcolC_3276%09red
C5-Branched dibasic acid metabolism	KEGG PATHWAY	ecl00660	1	11	0.329566	0.720889	ECL_03126	ecl:EcolC_4234|	6067862|	http://www.genome.jp/kegg-bin/show_pathway?ecl00660/ecl:EcolC_4234%09red
Butanoate metabolism	KEGG PATHWAY	ecl00650	2	36	0.354855	0.720889	ECL_03126|ECL_05103	ecl:EcolC_4234|ecl:EcolC_4139|	6067862|6066245|	http://www.genome.jp/kegg-bin/show_pathway?ecl00650/ecl:EcolC_4234%09red/ecl:EcolC_4139%09red
Lysine biosynthesis	KEGG PATHWAY	ecl00300	1	13	0.372863	0.720889	ECL_00673	ecl:EcolC_1198|	6064663|	http://www.genome.jp/kegg-bin/show_pathway?ecl00300/ecl:EcolC_1198%09red
Fatty acid biosynthesis	KEGG PATHWAY	ecl00061	1	13	0.372863	0.720889	ECL_02635	ecl:EcolC_2508|	6066387|	http://www.genome.jp/kegg-bin/show_pathway?ecl00061/ecl:EcolC_2508%09red
RNA degradation	KEGG PATHWAY	ecl03018	1	15	0.413383	0.720889	ECL_00570	ecl:EcolC_3841|	6066185|	http://www.genome.jp/kegg-bin/show_pathway?ecl03018/ecl:EcolC_3841%09red
Biotin metabolism	KEGG PATHWAY	ecl00780	1	15	0.413383	0.720889	ECL_02635	ecl:EcolC_2508|	6066387|	http://www.genome.jp/kegg-bin/show_pathway?ecl00780/ecl:EcolC_2508%09red
Amino sugar and nucleotide sugar metabolism	KEGG PATHWAY	ecl00520	2	42	0.42514	0.720889	ECL_03375|ECL_03371	ecl:EcolC_1589|ecl:EcolC_1593|	6066811|6064652|	http://www.genome.jp/kegg-bin/show_pathway?ecl00520/ecl:EcolC_1589%09red/ecl:EcolC_1593%09red
Ubiquinone and other terpenoid-quinone biosynthesis	KEGG PATHWAY	ecl00130	1	17	0.451305	0.724288	ECL_04083	ecl:EcolC_1341|	6068214|	http://www.genome.jp/kegg-bin/show_pathway?ecl00130/ecl:EcolC_1341%09red
beta-Lactam resistance	KEGG PATHWAY	ecl00312	1	18	0.469343	0.724288	ECL_03149	ecl:EcolC_3154|	6066489|	http://www.genome.jp/kegg-bin/show_pathway?ecl00312/ecl:EcolC_3154%09red
Biosynthesis of secondary metabolites	KEGG PATHWAY	ecl01110	10	285	0.502636	0.724288	ECL_03791|ECL_03774|ECL_03661|ECL_04083|ECL_03252|ECL_03126|ECL_00669|ECL_00673|ECL_03371|ECL_03795	ecl:EcolC_1177|ecl:EcolC_1200|ecl:EcolC_1340|ecl:EcolC_1341|ecl:EcolC_3905|ecl:EcolC_4234|ecl:EcolC_3758|ecl:EcolC_1198|ecl:EcolC_1593|ecl:EcolC_4231|	6064917|6067661|6068218|6068214|6064381|6067862|6068674|6064663|6064652|6067855|	http://www.genome.jp/kegg-bin/show_pathway?ecl01110/ecl:EcolC_1593%09red/ecl:EcolC_3758%09red/ecl:EcolC_1200%09red/ecl:EcolC_4231%09red/ecl:EcolC_1341%09red/ecl:EcolC_1340%09red/ecl:EcolC_4234%09red/ecl:EcolC_3905%09red/ecl:EcolC_1177%09red/ecl:EcolC_1198%09red
Carbon metabolism	KEGG PATHWAY	ecl01200	4	110	0.5169	0.724288	ECL_00670|ECL_03998|ECL_05103|ECL_03252	ecl:EcolC_3101|ecl:EcolC_3300|ecl:EcolC_4139|ecl:EcolC_3905|	6064861|6067085|6066245|6064381|	http://www.genome.jp/kegg-bin/show_pathway?ecl01200/ecl:EcolC_3300%09red/ecl:EcolC_3101%09red/ecl:EcolC_3905%09red/ecl:EcolC_4139%09red
Fatty acid metabolism	KEGG PATHWAY	ecl01212	1	21	0.520001	0.724288	ECL_02635	ecl:EcolC_2508|	6066387|	http://www.genome.jp/kegg-bin/show_pathway?ecl01212/ecl:EcolC_2508%09red
Biosynthesis of amino acids	KEGG PATHWAY	ecl01230	4	120	0.58435	0.764104	ECL_00673|ECL_03126|ECL_00669|ECL_03795	ecl:EcolC_1198|ecl:EcolC_4234|ecl:EcolC_3758|ecl:EcolC_4231|	6064663|6067862|6068674|6067855|	http://www.genome.jp/kegg-bin/show_pathway?ecl01230/ecl:EcolC_4231%09red/ecl:EcolC_3758%09red/ecl:EcolC_4234%09red/ecl:EcolC_1198%09red
Citrate cycle (TCA cycle)	KEGG PATHWAY	ecl00020	1	26	0.593986	0.764104	ECL_03252	ecl:EcolC_3905|	6064381|	http://www.genome.jp/kegg-bin/show_pathway?ecl00020/ecl:EcolC_3905%09red
Homologous recombination	KEGG PATHWAY	ecl03440	1	27	0.607364	0.764104	ECL_04033	ecl:EcolC_1013|	6067411|	http://www.genome.jp/kegg-bin/show_pathway?ecl03440/ecl:EcolC_1013%09red
Alanine, aspartate and glutamate metabolism	KEGG PATHWAY	ecl00250	1	31	0.656642	0.800282	ECL_03661	ecl:EcolC_1340|	6068218|	http://www.genome.jp/kegg-bin/show_pathway?ecl00250/ecl:EcolC_1340%09red
Oxidative phosphorylation	KEGG PATHWAY	ecl00190	1	41	0.754599	0.891799	ECL_05143	ecl:EcolC_4256|	6067984|	http://www.genome.jp/kegg-bin/show_pathway?ecl00190/ecl:EcolC_4256%09red
Two-component system	KEGG PATHWAY	ecl02020	4	158	0.785401	0.900901	ECL_01415|ECL_04295|ECL_00038|ECL_04296	ecl:EcolC_1749|ecl:EcolC_3029|ecl:EcolC_0032|ecl:EcolC_3028|	6066189|6065185|6068496|6066029|	http://www.genome.jp/kegg-bin/show_pathway?ecl02020/ecl:EcolC_0032%09red/ecl:EcolC_3028%09red/ecl:EcolC_3029%09red/ecl:EcolC_1749%09red
Pyruvate metabolism	KEGG PATHWAY	ecl00620	1	50	0.818755	0.912327	ECL_03252	ecl:EcolC_3905|	6064381|	http://www.genome.jp/kegg-bin/show_pathway?ecl00620/ecl:EcolC_3905%09red
Flagellar assembly	KEGG PATHWAY	ecl02040	1	67	0.897948	0.950418	ECL_03221	ecl:EcolC_1703|	6064630|	http://www.genome.jp/kegg-bin/show_pathway?ecl02040/ecl:EcolC_1703%09red
Metabolic pathways	KEGG PATHWAY	ecl01100	18	683	0.901678	0.950418	ECL_00647|ECL_04083|ECL_03791|ECL_02229|ECL_03661|ECL_03809|ECL_03774|ECL_02635|ECL_02230|ECL_03252|ECL_03126|ECL_00669|ECL_05143|ECL_00673|ECL_03375|ECL_05103|ECL_03371|ECL_03795	ecl:EcolC_3111|ecl:EcolC_1341|ecl:EcolC_1177|ecl:EcolC_2325|ecl:EcolC_1340|ecl:EcolC_2270|ecl:EcolC_1200|ecl:EcolC_2508|ecl:EcolC_2324|ecl:EcolC_3905|ecl:EcolC_4234|ecl:EcolC_3758|ecl:EcolC_4256|ecl:EcolC_1198|ecl:EcolC_1589|ecl:EcolC_4139|ecl:EcolC_1593|ecl:EcolC_4231|	6066317|6068214|6064917|6067383|6068218|6067018|6067661|6066387|6066648|6064381|6067862|6068674|6067984|6064663|6066811|6066245|6064652|6067855|	http://www.genome.jp/kegg-bin/show_pathway?ecl01100/ecl:EcolC_2324%09red/ecl:EcolC_2325%09red/ecl:EcolC_3758%09red/ecl:EcolC_3111%09red/ecl:EcolC_1200%09red/ecl:EcolC_1593%09red/ecl:EcolC_1589%09red/ecl:EcolC_4256%09red/ecl:EcolC_4139%09red/ecl:EcolC_4231%09red/ecl:EcolC_1341%09red/ecl:EcolC_1340%09red/ecl:EcolC_2508%09red/ecl:EcolC_3905%09red/ecl:EcolC_2270%09red/ecl:EcolC_4234%09red/ecl:EcolC_1…
Ribosome	KEGG PATHWAY	ecl03010	1	78	0.929721	0.954188	Novel00125	ecl:EcolC_0371|	6066439|	http://www.genome.jp/kegg-bin/show_pathway?ecl03010/ecl:EcolC_0371%09red
Aminoacyl-tRNA biosynthesis	KEGG PATHWAY	ecl00970	1	112	0.977965	0.977965	ECL_02048	ecl:EcolC_0329|	6065522|	http://www.genome.jp/kegg-bin/show_pathway?ecl00970/ecl:EcolC_0329%09red
--------------------
#Term	Database	ID	Input number	Background number	P-Value	Corrected P-Value	Input	KEGG_ID/KO	Entrez_ID	Hyperlink
--------------------
#Term	Database	ID	Input number	Background number	P-Value	Corrected P-Value	Input	KEGG_ID/KO	Entrez_ID	Hyperlink
--------------------
