# Supplementary material for: NagZ modulates the virulence of E. cloacae by acting through the gene of unknown function, ECL_03795
Source: Virulence. 2024 Jun 24;15(1):2367652. doi: 10.1080/21505594.2024.2367652 (PMC11197897; doi:10.1080/21505594.2024.2367652)
Supplement: Supplemental Material [file KVIR_A_2367652_SM7196.zip › Table S3.xls]

## Sheet: Table S3 Diff Expr Analysis
Gene_id	readcount_NagZ	readcount_WT	log2FoldChange	pval	padj	significant
ECL_00015	4187.81	2348.42	0.8345	0.0019806	0.04759	TRUE
ECL_00019	2.673	18.8713	-2.8197	5.11e-05	0.0027416	TRUE
ECL_00024	1.87188	14.884	-2.9912	0.0002362	0.0090778	TRUE
ECL_00038	0.659176	8.30645	-3.6555	0.0020145	0.04759	TRUE
ECL_00046	27.3397	90.8181	-1.732	0.00012299	0.0052781	TRUE
ECL_00170	312.472	171.584	0.86481	0.0014062	0.036932	TRUE
ECL_00198	1.87849	18.166	-3.2736	1.91e-05	0.0011691	TRUE
ECL_00343	1.30513	14.5817	-3.4819	5.77e-05	0.0030341	TRUE
ECL_00344	1.52414	13.4141	-3.1377	0.00039068	0.013781	TRUE
ECL_00354	1.31174	16.2422	-3.6302	1.46e-05	0.00096124	TRUE
ECL_00361	0.354347	13.8413	-5.2877	3.06e-06	0.00030312	TRUE
ECL_00570	1073.88	577.093	0.89595	0.00044129	0.015237	TRUE
ECL_00646	7.7285	30.4544	-1.9784	0.00013853	0.0057536	TRUE
ECL_00647	5.86323	25.0132	-2.0929	0.00088055	0.025774	TRUE
ECL_00669	28.1821	79.206	-1.4908	3.85e-05	0.0021533	TRUE
ECL_00670	6.9769	34.216	-2.294	1e-05	0.0006804	TRUE
ECL_00671	19.9243	94.1885	-2.241	1.1e-09	4.42e-07	TRUE
ECL_00673	16.2125	48.4265	-1.5787	0.00015761	0.0062438	TRUE
ECL_00675	23.9371	124.888	-2.3833	8.13e-12	6.98e-09	TRUE
ECL_00676	66.6535	277.227	-2.0563	2.98e-12	6.88e-09	TRUE
ECL_00705	31.237	91.6262	-1.5525	9.93e-06	0.0006804	TRUE
ECL_00706	86.3632	189.7	-1.1352	0.00010024	0.0045997	TRUE
ECL_00707	38.9424	113.008	-1.537	2.22e-06	0.00023863	TRUE
ECL_00708	67.7265	189.11	-1.4814	8.08e-07	0.00011552	TRUE
ECL_00709	21.383	116.583	-2.4468	5.34e-12	6.88e-09	TRUE
ECL_00710	29.5021	136.198	-2.2068	1.55e-09	4.42e-07	TRUE
ECL_00711	3.36685	24.8293	-2.8826	3.93e-06	0.00034864	TRUE
ECL_00712	41.3909	159.952	-1.9502	1.38e-09	4.42e-07	TRUE
ECL_00747	76.535	160.312	-1.0667	0.00037356	0.01336	TRUE
ECL_00750	26.4522	95.4439	-1.8513	1.71e-07	3.15e-05	TRUE
ECL_00754	8.11752	44.1089	-2.442	2.99e-07	5.13e-05	TRUE
ECL_00756	19.3922	77.3641	-1.9962	1.7e-07	3.15e-05	TRUE
ECL_00757	16.591	61.7052	-1.895	2.32e-06	0.00023863	TRUE
ECL_00828	300.325	161.748	0.89278	0.00089379	0.02586	TRUE
ECL_00852	777.36	439.548	0.82256	0.0009388	0.02686	TRUE
ECL_01197	9114.01	4079.46	1.1597	1.8e-06	0.00022016	TRUE
ECL_01251	46.333	18.2774	1.342	0.0012035	0.032621	TRUE
ECL_01307	0.631111	8.47161	-3.7467	0.0019434	0.047211	TRUE
ECL_01415	14.088	41.8413	-1.5705	0.00032335	0.011895	TRUE
ECL_01567	8.76347	34.1583	-1.9627	7.1e-05	0.0034672	TRUE
ECL_01736	83.6506	32.6011	1.3595	0.00010182	0.0045997	TRUE
ECL_02229	53.1087	145.202	-1.451	0.00013481	0.0056908	TRUE
ECL_02230	41.7221	123.471	-1.5653	1.25e-06	0.00016535	TRUE
ECL_02408	114.181	212.975	-0.89937	0.0012162	0.032622	TRUE
ECL_02635	5.17599	21.0061	-2.0209	0.00080534	0.024113	TRUE
ECL_02676	2887.05	1646.77	0.80996	0.00098576	0.027894	TRUE
ECL_02898	0.304829	7.18075	-4.5581	0.0017979	0.044514	TRUE
ECL_03064	3238.76	1588.42	1.0278	0.0007713	0.02351	TRUE
ECL_03126	11.0112	49.1051	-2.1569	1.28e-06	0.00016535	TRUE
ECL_03127	10.9815	57.819	-2.3965	2.48e-08	5.8e-06	TRUE
ECL_03149	15.7046	49.6868	-1.6617	7.06e-05	0.0034672	TRUE
ECL_03153	1068.42	587.634	0.86249	0.00069715	0.021892	TRUE
ECL_03221	31.0906	76.2064	-1.2934	0.00031058	0.011591	TRUE
ECL_03252	6.79256	25.4622	-1.9063	0.00054704	0.018059	TRUE
ECL_03320	18.2714	50.0722	-1.4544	0.00063842	0.020295	TRUE
ECL_03371	9.12443	38.547	-2.0788	1.55e-05	0.0010002	TRUE
ECL_03374	5.6855	20.8889	-1.8774	0.0015949	0.04098	TRUE
ECL_03375	19.1634	60.4224	-1.6567	2.54e-05	0.0015193	TRUE
ECL_03661	318.369	162.812	0.96749	0.00036718	0.013317	TRUE
ECL_03774	125.269	54.0701	1.2121	9.15e-05	0.0042847	TRUE
ECL_03791	694.199	355.265	0.96645	0.0001045	0.0046394	TRUE
ECL_03795	74.4772	285.284	-1.9375	2.02e-11	1.21e-08	TRUE
ECL_03802	17.9985	63.144	-1.8108	4.33e-06	0.00036249	TRUE
ECL_03804	12.3939	48.2573	-1.9611	7.66e-06	0.00056372	TRUE
ECL_03805	11.2153	35.1911	-1.6497	0.00060861	0.019623	TRUE
ECL_03809	42.5194	95.6095	-1.169	0.00044381	0.015237	TRUE
ECL_03904	100.757	47.0299	1.0992	0.00077431	0.02351	TRUE
ECL_03952	294.545	164.24	0.84268	0.0018347	0.044994	TRUE
ECL_03982	15.8196	64.7173	-2.0324	4.02e-07	6.48e-05	TRUE
ECL_03983	3.99796	21.2745	-2.4118	0.00014185	0.0057979	TRUE
ECL_03998	5.69322	21.6911	-1.9298	0.0014199	0.036932	TRUE
ECL_04000	10.9187	64.7619	-2.5683	1.28e-09	4.42e-07	TRUE
ECL_04033	663.268	358.926	0.88591	0.00049203	0.016543	TRUE
ECL_04054	13.8404	67.9224	-2.295	9.22e-06	0.00065913	TRUE
ECL_04055	23.7952	60.4251	-1.3445	0.00049469	0.016543	TRUE
ECL_04058	5.10502	29.3784	-2.5248	7.18e-06	0.00054407	TRUE
ECL_04059	15.5412	64.8872	-2.0618	6.09e-07	9.22e-05	TRUE
ECL_04060	60.2764	279.978	-2.2156	0.00011071	0.0048319	TRUE
ECL_04061	14.6283	43.6834	-1.5783	0.0016682	0.041997	TRUE
ECL_04063	1.29029	16.284	-3.6577	8e-05	0.0038148	TRUE
ECL_04083	2.65155	19.884	-2.9067	3.02e-05	0.0017278	TRUE
ECL_04155	120.89	61.5201	0.97457	0.0020436	0.04784	TRUE
ECL_04295	20.414	69.7861	-1.7734	3.47e-06	0.00031941	TRUE
ECL_04296	19.9936	63.9812	-1.6781	1.61e-05	0.0010113	TRUE
ECL_04299	10.9028	44.4193	-2.0265	6.56e-06	0.00051175	TRUE
ECL_04300	17.4048	56.5264	-1.6994	2.86e-05	0.0016728	TRUE
ECL_04386	4.20375	23.1032	-2.4583	6.18e-05	0.0031806	TRUE
ECL_04387	4.52342	29.5436	-2.7074	2.27e-06	0.00023863	TRUE
ECL_04399	14124.2	8385.13	0.75226	0.0016074	0.04098	TRUE
ECL_04505	73.2479	141.611	-0.95108	0.0020093	0.04759	TRUE
ECL_04727	11.8123	35.5218	-1.5884	0.00060964	0.019623	TRUE
ECL_04779	62.4399	129.679	-1.0544	0.00088082	0.025774	TRUE
ECL_04809	9.51456	69.6102	-2.8711	2.35e-11	1.21e-08	TRUE
ECL_04810	0.985458	10.0207	-3.346	0.0011559	0.031664	TRUE
ECL_04811	17.2287	67.0691	-1.9608	3.28e-06	0.00031255	TRUE
ECL_04814	9.6499	42.2456	-2.1302	4.52e-05	0.0024738	TRUE
ECL_04815	12.6761	49.6316	-1.9691	4.39e-06	0.00036249	TRUE
ECL_04822	558.501	305.515	0.87032	0.00077607	0.02351	TRUE
ECL_04915	1372.3	733.386	0.90395	0.0013424	0.035636	TRUE
ECL_04967	27.8575	71.2696	-1.3552	0.00019188	0.0074863	TRUE
ECL_04968	25.0827	83.0684	-1.7276	1.89e-06	0.00022067	TRUE
ECL_05045	2795.76	1474.07	0.92344	0.00015584	0.0062438	TRUE
ECL_05103	10.067	43.0923	-2.0978	4.5e-06	0.00036249	TRUE
ECL_05105	9.40943	51.6138	-2.4556	3.95e-08	8.48e-06	TRUE
ECL_05106	8.96155	28.0792	-1.6477	0.0010807	0.029922	TRUE
ECL_05107	10.9055	59.2332	-2.4413	1.78e-08	4.58e-06	TRUE
ECL_05108	41.9434	105.039	-1.3244	7.14e-05	0.0034672	TRUE
ECL_05131	4.50858	19.4851	-2.1116	0.0010354	0.02898	TRUE
ECL_05143	1418.12	815.769	0.79774	0.0016799	0.041997	TRUE
Novel00125	281.982	140.474	1.0053	0.00030958	0.011591	TRUE
